# Supplementary material for: Illuminating the newly produced viruses within the virosphere with bioorthogonal noncanonical amino acid tagging and single-virus genomic sequencing technologies
Source: ISME Commun. 2026 Mar 6;6(1):ycag048. doi: 10.1093/ismeco/ycag048 (PMC13037479; doi:10.1093/ismeco/ycag048)
Supplement: ycag048_Supplementary_Data_1_10 [file ycag048_supplementary_data_1_10.xlsx]

## Sheet: Data1-viral progeny ratio
Supplementary Data 1. Viral progeny ratio per cluster in the viral network
Far-T4-like phages Cluster	Contig	Activity	viral progeny ratio= 100*Active/(Active+Inactive*2)			Cluster 37-F6 like	Contig	Activity	viral progeny ratio= 100*Active/(Active+Inactive*2)			Cluster 1	Contig	Activity	viral progeny ratio= 100*Active/(Active+Inactive*2)			Cluster 2	Contig	Activity	viral progeny ratio= 100*Active/(Active+Inactive*2)			Cluster 3	Contig	Activity	viral progeny ratio= 100*Active/(Active+Inactive*2)			Cluster 4	Contig	Activity	viral progeny ratio= 100*Active/(Active+Inactive*2)			Cluster 5	Contig	Activity	viral progeny ratio= 100*Active/(Active+Inactive*2)
	All_CF___NODE_525_length_7416_cov_0.897928	VI	VI	19			CA_PO___NODE_22_length_15762_cov_1230.996866	VP	VI	2			Cellulophaga~phage~phi46:1	Reference	VI	66			All_CF___NODE_484_length_8460_cov_0.829113	VI	VI	27			VI_PO___NODE_243_length_9094_cov_2.001896	VI	VI	1			Acidovorax~phage~ACP17	Reference	VI	16			CA_PO_NODE_101_length_9301_cov_64.371921	VP	VI	41
	Rhodothermus~phage~RM378	Reference	VP	180			VA_PO___NODE_749_length_7361_cov_1.357479	VP	VP	15			Nonlabens~phage~P12024L	Reference	VP	68			VI_PO___NODE_161_length_11238_cov_1.752408	VI	VP	17			VA_PO___NODE_415_length_9897_cov_6.749642	VP	VP	43			Acinetobacter~phage~AB1	Reference	VP	62			CA_PO_NODE_107_length_9182_cov_1.523578	VP	VP	93
	VI_PO___NODE_433_length_5816_cov_1.833538	VI	VP ratio	82.5688			VA_PO___NODE_1083_length_5418_cov_2.726139	VP	VP ratio	78.9474			All_CF___NODE_505_length_7877_cov_0.801419	VI	VP ratio	34			VI_PO___NODE_122_length_13183_cov_1.847809	VI	VP ratio	23.9437			VA_PO___NODE_185_length_13028_cov_19.970002	VP	VP ratio	95.5556			Aeromonas~phage~25AhydR2PP	Reference	VP ratio	65.9574			CA_PO_NODE_119_length_8810_cov_28.930784	VP	VP ratio	53.1429
	VI_PO___NODE_170_length_11004_cov_1.252643	VI	n	199			CA_PO___NODE_197_length_7344_cov_251.524318	VP	n	17			All_CF___NODE_165_length_31774_cov_1.487092	VI	n	134			VI_PO___NODE_17_length_37461_cov_949.619918	VI	n	44			VA_PO___NODE_79_length_10485_cov_8.561209	VP	n	44			Aeromonas~phage~Ahp1	Reference	n	78			CA_PO_NODE_126_length_8711_cov_5.190820	VP	n	134
	VI_PO___NODE_269_length_8505_cov_1.493793	VI					VI_PO___NODE_215_length_9847_cov_2.957819	VI					Nonlabens~phage~P12024S	Reference					VI_PO___NODE_230_length_9280_cov_34.185404	VI					VA_PO___NODE_921_length_6255_cov_1.026926	VP					Aeromonas~phage~phiA8-29	Reference					CA_PO_NODE_133_length_8518_cov_5.090335	VP
	VI_PO___NODE_124_length_13014_cov_4.024986	VI					VA_PO___NODE_727_length_7512_cov_0.967502	VP					VI_PO___NODE_331_length_7432_cov_1.107050	VI					VI_PO___NODE_5_length_61453_cov_1027.566513|provirus_1_45464	VI					VA_PO___NODE_340_length_6122_cov_19.866219	VP					Agrobacterium~phage~Atu_ph03	Reference					CA_PO_NODE_151_length_8155_cov_2.720977	VP
	VI_PO___NODE_198_length_10206_cov_7.188114	VI					VA_PO___NODE_72_length_10723_cov_3.077105	VP					VI_PO___NODE_101_length_14788_cov_4.622672	VI					VI_PO___NODE_296_length_7949_cov_3.057019	VI					VA_PO___NODE_211_length_7700_cov_89.141688	VP					Agrobacterium~phage~Atu_ph07	Reference					CA_PO_NODE_184_length_7525_cov_3.752906	VP
	VI_PO___NODE_142_length_11866_cov_2.647244	VI					CA_PO___NODE_3_length_29652_cov_2145.303776	VP					VI_PO___NODE_45_length_25664_cov_16.713944	VI					VI_PO___NODE_353_length_7036_cov_1.356926	VI					VA_PO___NODE_16_length_25565_cov_41.208546	VP					Alteromonas~virus~vB_AspP-H4/4	Reference					CA_PO_NODE_194_length_7358_cov_3.553312	VP
	VI_PO___NODE_178_length_10791_cov_8.678826	VI					CA_PO___NODE_155_length_8135_cov_4.336289	VP					VI_PO___NODE_474_length_5290_cov_6.263219	VI					VI_PO___NODE_305_length_7860_cov_10.372171	VI					CA_PO___NODE_110_length_9109_cov_36.748163	VP					Aquamicrobium~phage~P14	Reference					CA_PO_NODE_198_length_7308_cov_3.556329	VP
	VI_PO___NODE_326_length_7531_cov_1.345354	VI					CA_PO___NODE_108_length_9172_cov_3.173798	VP					VI_PO___NODE_328_length_7444_cov_8.185869	VI					VI_PO___NODE_72_length_18542_cov_9.587619	VI					VA_PO___NODE_34_length_21634_cov_5.209048	VP					Bordetella~virus~BPP1	Reference					CA_PO_NODE_202_length_7214_cov_86.264133	VP
	VI_PO___NODE_231_length_9279_cov_2.070367	VI					VA_PO___NODE_185_length_8103_cov_1.604062	VP					VI_PO___NODE_297_length_7931_cov_1.187596	VI					VI_PO___NODE_62_length_21607_cov_4607.877980	VI					CA_PO___NODE_28_length_13965_cov_3600.047767	VP					Burkholderia~phage~Bp-AMP1	Reference					CA_PO_NODE_205_length_7181_cov_3.926992	VP
	VI_PO___NODE_462_length_5406_cov_1.235461	VI					VA_PO___NODE_477_length_9204_cov_2.844001	VP					VI_PO___NODE_149_length_11641_cov_147.872416	VI					VI_PO___NODE_223_length_9631_cov_8215.099642	VI					CA_PO___NODE_254_length_6619_cov_0.790203	VP					Burkholderia~phage~JG068	Reference					CA_PO_NODE_226_length_6902_cov_2.806052	VP
	VI_PO___NODE_392_length_6461_cov_0.883644	VI					VA_PO___NODE_35_length_12864_cov_2.634608	VP					VI_PO___NODE_128_length_12744_cov_9.075692	VI					VI_PO___NODE_365_length_6901_cov_304.110717	VI					VA_PO___NODE_92_length_9960_cov_4.180209	VP					Burkholderia~phage~vB_BmuP_KL4	Reference					CA_PO_NODE_229_length_6833_cov_1.735312	VP
	VI_PO___NODE_200_length_10152_cov_4.100948	VI					VA_PO___NODE_375_length_5622_cov_4.164877	VP					VI_PO___NODE_423_length_5986_cov_21.555214	VI					VI_PO___NODE_477_length_5277_cov_0.826019	VI					VA_PO___NODE_338_length_6178_cov_5.782350	VP					Burkholderia~virus~BcepC6B	Reference					CA_PO_NODE_238_length_6742_cov_0.728193	VP
	VI_PO___NODE_59_length_21840_cov_1326.679086	VI					VI_PO___NODE_235_length_9218_cov_4.071499	VI					VI_PO___NODE_304_length_7870_cov_19.565931	VI					VI_PO___NODE_436_length_5782_cov_2.726614	VI					CA_PO___NODE_187_length_7492_cov_3.402716	VP					Caulobacter~phage~Cr30	Reference					CA_PO_NODE_241_length_6721_cov_5.830755	VP
	VI_PO___NODE_411_length_6219_cov_0.973900	VI					CA_PO___NODE_145_length_8269_cov_1.817490	VP					VI_PO___NODE_481_length_5219_cov_0.635899	VI					VI_PO___NODE_151_length_11521_cov_15.329823	VI					CA_PO___NODE_83_length_9962_cov_11.073411	VP					Caulobacter~phage~Lullwater	Reference					CA_PO_NODE_242_length_6716_cov_7.701472	VP
	VI_PO___NODE_367_length_6891_cov_1.134092	VI					VA_PO___NODE_398_length_5380_cov_5.431563	VP					VI_PO___NODE_120_length_13287_cov_8.546884	VI					VI_PO___NODE_349_length_7063_cov_44.993046	VI					VA_PO___NODE_77_length_10585_cov_14.202716	VP					Caulobacter~phage~Percy	Reference					CA_PO_NODE_243_length_6716_cov_0.838063	VP
	VI_PO___NODE_74_length_18521_cov_2.078123	VI											VI_PO___NODE_96_length_15398_cov_19.123044	VI					VI_PO___NODE_494_length_5056_cov_4.433557	VI					VA_PO___NODE_419_length_5166_cov_1106.014090	VP					Citrobacter~phage~CR44b	Reference					CA_PO_NODE_245_length_6703_cov_3.475821	VP
	VI_PO___NODE_303_length_7882_cov_28.688101	VI											VI_PO___NODE_247_length_9061_cov_2.075218	VI					VI_PO___NODE_91_length_16182_cov_1036.898163	VI					VA_PO___NODE_1163_length_5025_cov_1.633728	VP					Citrobacter~phage~CR8	Reference					CA_PO_NODE_250_length_6654_cov_1.842194	VP
	VI_PO___NODE_238_length_9137_cov_7.936293	VI											VI_PO___NODE_285_length_8186_cov_2.236134	VI					VI_PO___NODE_132_length_12587_cov_10.683066	VI					CA_PO___NODE_190_length_7420_cov_16.933087	VP					Citrobacter~phage~phiCFP-1	Reference					CA_PO_NODE_26_length_14115_cov_3.300114	VP
	VI_PO___NODE_264_length_8605_cov_0.862703	VI											VI_PO___NODE_379_length_6634_cov_99.159982	VI					VI_PO___NODE_24_length_32782_cov_1046.788761	VI					CA_PO___NODE_256_length_6599_cov_1.587145	VP					Citrobacter~phage~SH1	Reference					CA_PO_NODE_277_length_6357_cov_12.023756	VP
	VA_PO___NODE_304_length_6591_cov_0.868038	VP											VI_PO___NODE_136_length_12331_cov_2.865864	VI					VI_PO___NODE_499_length_5023_cov_0.905229	VI					VA_PO___NODE_948_length_6087_cov_10.439597	VP					Citrobacter~phage~SH2	Reference					CA_PO_NODE_287_length_6203_cov_1.268762	VP
	VA_PO___NODE_393_length_5396_cov_1.346366	VP											VI_PO___NODE_258_length_8779_cov_2.000693	VI					VI_PO___NODE_111_length_13762_cov_3.201613	VI					CA_PO___NODE_403_length_5043_cov_1.827095	VP					Citrobacter~phage~SH3	Reference					CA_PO_NODE_329_length_5729_cov_2.091217	VP
	VA_PO___NODE_148_length_14033_cov_5.923630	VP											VI_PO___NODE_317_length_7684_cov_9.031891	VI					VI_PO___NODE_391_length_6468_cov_291.757695	VI					VA_PO___NODE_226_length_12260_cov_10.581060	VP					Citrobacter~phage~SH4	Reference					CA_PO_NODE_333_length_5712_cov_0.924978	VP
	CA_PO___NODE_183_length_7594_cov_7.531941	VP											VI_PO___NODE_218_length_9752_cov_4.966442	VI					VI_PO___NODE_22_length_33574_cov_44.036984	VI					VA_PO___NODE_784_length_7117_cov_5.755937	VP					Cronobacter~phage~Dev-CD-23823	Reference					CA_PO_NODE_335_length_5639_cov_0.783745	VP
	CA_PO___NODE_181_length_7651_cov_20.247076	VP											VI_PO___NODE_446_length_5636_cov_3.951171	VI					VI_PO___NODE_65_length_19832_cov_2185.854098	VI					VA_PO___NODE_345_length_6008_cov_10.088590	VP					Cronobacter~phage~Dev2	Reference					CA_PO_NODE_348_length_5521_cov_8.286429	VP
	CA_PO___NODE_33_length_13222_cov_3.394273	VP											VI_PO___NODE_406_length_6271_cov_14.267578	VI					VI_PO___NODE_180_length_10716_cov_3.438379	VI					VA_PO___NODE_640_length_8080_cov_0.770653	VP					Cronobacter~phage~GW1	Reference					CA_PO_NODE_353_length_5481_cov_1.733657	VP
	VA_PO___NODE_53_length_11476_cov_2.644550	VP											VI_PO___NODE_183_length_10546_cov_11.336309	VI					VA_PO___NODE_110_length_9508_cov_3.160004	VP					VA_PO___NODE_962_length_6037_cov_1.048223	VP					Curvibacter~phage~P26059B	Reference					CA_PO_NODE_370_length_5338_cov_0.938975	VP
	VA_PO___NODE_15_length_17593_cov_147.716306	VP											VI_PO___NODE_52_length_23522_cov_5.826929	VI					VA_PO___NODE_888_length_6489_cov_1.451745	VP					VA_PO___NODE_363_length_10445_cov_11.361698	VP					Cyanophage~9515-10a	Reference					CA_PO_NODE_48_length_11272_cov_13.298430	VP
	VA_PO___NODE_262_length_7085_cov_1.180943	VP											VI_PO___NODE_246_length_9070_cov_1.497708	VI					CA_PO___NODE_1_length_122026_cov_1917.837193	VP					VA_PO___NODE_656_length_7952_cov_1.239105	VP					Cyanophage~KBS-P-1A	Reference					CA_PO_NODE_50_length_11115_cov_2.817255	VP
	VA_MS___NODE_11_length_20603_cov_7.852168	VP											VI_PO___NODE_268_length_8514_cov_4.276738	VI					VA_PO___NODE_210_length_7714_cov_167.609234	VP					VA_PO___NODE_152_length_8600_cov_5.036941	VP					Cyanophage~KBS-S-2A	Reference					VP_PO_NODE_101_length_9729_cov_6.112581	VP
	CA_PO___NODE_105_length_9223_cov_3.022647	VP											VI_PO___NODE_146_length_11696_cov_15.202438	VI					VA_PO___NODE_240_length_7291_cov_129.064070	VP					CA_PO___NODE_17_length_16996_cov_13.733061	VP					Cyanophage~MED4-117	Reference					VP_PO_NODE_124_length_9292_cov_3.485543	VP
	CA_PO___NODE_303_length_5966_cov_1.364960	VP											VI_PO___NODE_325_length_7534_cov_14.985419	VI					CA_PO___NODE_81_length_9994_cov_85.985102	VP					CA_PO___NODE_399_length_5061_cov_1.084921	VP					Cyanophage~NATL1A-7	Reference					VP_PO_NODE_127_length_9223_cov_3.335202	VP
	VA_MS___NODE_17_length_15458_cov_2.845085	VP											VI_PO___NODE_100_length_14804_cov_3.655175	VI					VA_PO___NODE_876_length_6579_cov_3.394451	VP					VA_PO___NODE_41_length_20552_cov_33.911579	VP					Cyanophage~NATL2A-133	Reference					VP_PO_NODE_139_length_8886_cov_2.634319	VP
	VA_PO___NODE_212_length_7691_cov_0.924114	VP											VI_PO___NODE_143_length_11786_cov_16.211339	VI					VA_PO___NODE_386_length_5493_cov_731.512989	VP					CA_PO___NODE_176_length_7734_cov_2.342185	VP					Cyanophage~P-RSM1	Reference					VP_PO_NODE_149_length_8673_cov_1.448397	VP
	VA_PO___NODE_11_length_18760_cov_143.829174	VP											VI_PO___NODE_259_length_8706_cov_1.236974	VI					VA_PO___NODE_242_length_12085_cov_16.399983	VP					VA_PO___NODE_119_length_9337_cov_22.960912	VP					Cyanophage~P-RSM6	Reference					VP_PO_NODE_173_length_8257_cov_2.262362	VP
	VA_PO___NODE_454_length_9485_cov_0.965484	VP											VI_PO___NODE_126_length_12831_cov_5.304786	VI					VA_PO___NODE_23_length_15078_cov_3641.115377	VP					VA_PO___NODE_235_length_7324_cov_1.121995	VP					Cyanophage~P-SSP2	Reference					VP_PO_NODE_175_length_8226_cov_3.235585	VP
	CA_PO___NODE_6_length_24118_cov_7.347380	VP											VI_PO___NODE_309_length_7801_cov_1.304274	VI					VA_PO___NODE_634_length_8129_cov_1.048488	VP					VA_PO___NODE_122_length_9307_cov_27.417647	VP					Cyanophage~P-TIM40	Reference					VP_PO_NODE_177_length_8205_cov_1.592473	VP
	VA_PO___NODE_12_length_28362_cov_2136.382398	VP											VI_PO___NODE_352_length_7037_cov_14.880174	VI					CA_PO___NODE_4_length_29139_cov_7.643803	VP					CA_PO___NODE_67_length_10426_cov_1.041946	VP					Cyanophage~PSS2	Reference					VP_PO_NODE_207_length_7781_cov_3.501960	VP
	VA_PO___NODE_67_length_10948_cov_4.288513	VP											VI_PO___NODE_172_length_10904_cov_38.181405	VI					VA_PO___NODE_259_length_7115_cov_1.676875	VP					VA_PO___NODE_875_length_6588_cov_1.610741	VP					Cyanophage~S-RIM12	Reference					VP_PO_NODE_208_length_7734_cov_4.100039	VP
	CA_PO___NODE_54_length_10852_cov_2.313566	VP											VI_PO___NODE_46_length_25521_cov_6.074900	VI					VA_PO___NODE_39_length_12443_cov_969.332576	VP					VA_PO___NODE_239_length_7296_cov_46.387502	VP					Cyanophage~S-RIM32	Reference					VP_PO_NODE_243_length_7276_cov_2.480906	VP
	VA_PO___NODE_65_length_11060_cov_6.921248	VP											VI_PO___NODE_376_length_6717_cov_2.638847	VI					VA_PO___NODE_381_length_10277_cov_6.719901	VP					VA_PO___NODE_82_length_10362_cov_29.997851	VP					Cyanophage~S-RIM44	Reference					VP_PO_NODE_309_length_6505_cov_1.209470	VP
	CA_PO___NODE_109_length_9162_cov_20.311234	VP											VI_PO___NODE_256_length_8785_cov_3.215292	VI					VA_PO___NODE_55_length_19062_cov_15.498495	VP					VA_PO___NODE_812_length_6900_cov_1.139229	VP					Cyanophage~S-RIM50	Reference					VP_PO_NODE_327_length_6276_cov_0.921125	VP
	VA_PO___NODE_28_length_14094_cov_19.329133	VP											VI_PO___NODE_187_length_10469_cov_22.210791	VI					VA_PO___NODE_250_length_7216_cov_1.188884	VP					VA_PO___NODE_424_length_5123_cov_24.961169	VP					Cyanophage~S-TIM4	Reference					VP_PO_NODE_331_length_6225_cov_2.593965	VP
	CA_PO___NODE_46_length_11482_cov_9.160106	VP											VI_PO___NODE_341_length_7209_cov_16.150805	VI																	Cyanophage~S-TIM5	Reference					VP_PO_NODE_34_length_12995_cov_35.434022	VP
	VA_PO___NODE_20_length_16446_cov_179.219928	VP											VI_PO___NODE_265_length_8598_cov_2.984181	VI																	Cyanophage~SS120-1	Reference					VP_PO_NODE_422_length_5137_cov_1.213972	VP
	VA_PO___NODE_62_length_11135_cov_2.398347	VP											VI_PO___NODE_329_length_7441_cov_2.228466	VI																	Cyanophage~Syn30	Reference					VP_PO_NODE_439_length_5004_cov_0.890917	VP
	VA_PO___NODE_1148_length_5099_cov_0.799678	VP											VI_PO___NODE_253_length_8832_cov_83.296726	VI																	Delftia~phage~IME-DE1	Reference					VP_PO_NODE_84_length_10251_cov_5.708021	VP
	VA_PO___NODE_845_length_6754_cov_1.173382	VP											VI_PO___NODE_177_length_10834_cov_12.056318	VI																	Delftia~phage~PhiW-14	Reference					VP_PO_NODE_1017_length_5717_cov_0.670662	VP
	CA_PO___NODE_380_length_5220_cov_2.031023	VP											VI_PO___NODE_242_length_9116_cov_1.509623	VI																	Dickeya~phage~Dagda	Reference					VP_PO_NODE_1052_length_5543_cov_6.588996	VP
	VA_PO___NODE_171_length_13245_cov_2.292346	VP											VI_PO___NODE_307_length_7831_cov_3.171989	VI																	Dickeya~phage~Katbat	Reference					VP_PO_NODE_142_length_14279_cov_2.270068	VP
	VA_PO___NODE_321_length_10986_cov_7.367990	VP											VI_PO___NODE_176_length_10841_cov_8.572522	VI																	Dickeya~phage~Luksen	Reference					VP_PO_NODE_204_length_12471_cov_1.509235	VP
	CA_PO___NODE_216_length_7006_cov_1.591365	VP											VI_PO___NODE_102_length_14549_cov_16.120788	VI																	Dickeya~phage~Mysterion	Reference					VP_PO_NODE_218_length_12305_cov_12.811217	VP
	VA_PO___NODE_324_length_10969_cov_1.436451	VP											VI_PO___NODE_461_length_5418_cov_1.593083	VI																	Dickeya~phage~Ninurta	Reference					VP_PO_NODE_291_length_11446_cov_58.636805	VP
	CA_PO___NODE_29_length_13827_cov_114.923431	VP											VI_PO___NODE_34_length_29390_cov_175.994464	VI																	Dickeya~phage~RC-2014	Reference					VP_PO_NODE_502_length_8956_cov_2.756598	VP
	CA_PO___NODE_263_length_6495_cov_4.150911	VP											VI_PO___NODE_398_length_6349_cov_0.746545	VI																	Dickeya~phage~vB_DsoP_JA10	Reference					VP_PO_NODE_543_length_8699_cov_1.928721	VP
	VA_PO___NODE_21_length_15626_cov_5.923608	VP											VI_PO___NODE_319_length_7665_cov_9.872115	VI																	Dickeya~virus~Limestone	Reference					VP_PO_NODE_608_length_8315_cov_1.232780	VP
	VA_PO___NODE_282_length_11563_cov_2.751312	VP											VI_PO___NODE_50_length_23741_cov_16.248285	VI																	Edwardsiella~phage~MSW-3	Reference					VP_PO_NODE_626_length_8159_cov_1.201195	VP
	VA_PO___NODE_987_length_5934_cov_5.918719	VP											VI_PO___NODE_204_length_10063_cov_4.390399	VI																	Edwardsiella~phage~PEi21	Reference					VP_PO_NODE_757_length_7301_cov_1.172010	VP
	CA_PO___NODE_342_length_5563_cov_1.329654	VP											VI_PO___NODE_463_length_5401_cov_3.010429	VI																	Enterobacter~phage~E-2	Reference					VP_PO_NODE_816_length_6873_cov_4.494812	VP
	VA_PO___NODE_228_length_12246_cov_2.013285	VP											VI_PO___NODE_38_length_28952_cov_6.600971	VI																	Enterobacter~phage~E-3	Reference					VP_PO_NODE_882_length_6547_cov_3.523364	VP
	CA_PO___NODE_70_length_10347_cov_1.358904	VP											VI_PO___NODE_75_length_18416_cov_23.395156	VI																	Enterobacter~phage~EspM4VN	Reference					VP_PO_NODE_893_length_6450_cov_4.234699	VP
	CA_PO___NODE_230_length_6796_cov_17.737592	VP											VI_PO___NODE_283_length_8286_cov_1.796789	VI																	Enterobacter~phage~phiEap-1	Reference					VP_PO_NODE_936_length_6146_cov_4.171955	VP
	VA_PO___NODE_17_length_16992_cov_61.402787	VP											VI_PO___NODE_347_length_7098_cov_25.661592	VI																	Enterobacter~phage~Tyrion	Reference					VP_PO_NODE_997_length_5867_cov_2.231359	VP
	VA_PO___NODE_436_length_5049_cov_0.807599	VP											VI_PO___NODE_186_length_10511_cov_2.768490	VI																	Enterobacteria~phage~13a	Reference					VI_PO_NODE_104_length_14414_cov_878.822916	VI
	VA_PO___NODE_91_length_10002_cov_35.868658	VP											VI_PO___NODE_232_length_9254_cov_37.589679	VI																	Enterobacteria~phage~285P	Reference					VI_PO_NODE_106_length_14214_cov_33.111805	VI
	CA_PO___NODE_75_length_10111_cov_5.778045	VP											VI_PO___NODE_99_length_14863_cov_6.537663	VI																	Enterobacteria~phage~BA14	Reference					VI_PO_NODE_123_length_13127_cov_9.549077	VI
	VA_PO___NODE_795_length_7028_cov_1365.365618	VP											VI_PO___NODE_121_length_13281_cov_7.441919	VI																	Enterobacteria~phage~EcoDS1	Reference					VI_PO_NODE_135_length_12406_cov_2.215246	VI
	VA_PO___NODE_13_length_17975_cov_524.221930	VP											VI_PO___NODE_28_length_31305_cov_7.315575	VI																	Enterobacteria~phage~K1F	Reference					VI_PO_NODE_157_length_11333_cov_47.871497	VI
	CA_PO___NODE_123_length_8763_cov_29.726262	VP											VA_PO___NODE_495_length_9071_cov_0.742509	VP																	Enterobacteria~phage~T3	Reference					VI_PO_NODE_168_length_11061_cov_279.619535	VI
	VA_PO___NODE_118_length_9382_cov_258.563911	VP											VA_PO___NODE_696_length_7671_cov_1.476803	VP																	Enterobacteria~phage~T7M	Reference					VI_PO_NODE_189_length_10452_cov_8.128814	VI
	VA_PO___NODE_35_length_21487_cov_5.886002	VP											CA_PO___NODE_293_length_6115_cov_1.295758	VP																	Enterobacteria~phage~vB_EcoP_IME390	Reference					VI_PO_NODE_192_length_10362_cov_41.821299	VI
	CA_PO___NODE_13_length_19386_cov_2.427177	VP											VA_PO___NODE_503_length_8954_cov_3.796873	VP																	Erwinia~phage~FE44	Reference					VI_PO_NODE_220_length_9741_cov_110.356709	VI
	VA_PO___NODE_49_length_11705_cov_3.508032	VP											VA_PO___NODE_611_length_8287_cov_1.115196	VP																	Erwinia~phage~phiEa2809	Reference					VI_PO_NODE_229_length_9293_cov_931.534039	VI
	VA_PO___NODE_575_length_8511_cov_1.595658	VP											VA_PO___NODE_78_length_10525_cov_8.547317	VP																	Erwinia~phage~vB_EamM-Bue1	Reference					VI_PO_NODE_245_length_9076_cov_3.156219	VI
	VA_PO___NODE_169_length_8278_cov_1.001840	VP											VA_PO___NODE_998_length_5857_cov_1.448168	VP																	Erwinia~phage~vB_EamP-L1	Reference					VI_PO_NODE_272_length_8497_cov_3.425806	VI
	VA_MS___NODE_24_length_11441_cov_1.291939	VP											CA_PO___NODE_20_length_16568_cov_38.103583	VP																	Escherichia~phage~64795_ec1	Reference					VI_PO_NODE_276_length_8447_cov_3.030889	VI
	CA_PO___NODE_90_length_9761_cov_3.888001	VP											CA_PO___NODE_153_length_8142_cov_4.296943	VP																	Escherichia~phage~C5	Reference					VI_PO_NODE_281_length_8352_cov_2.437568	VI
	CA_PO___NODE_103_length_9264_cov_0.925468	VP											CA_PO___NODE_389_length_5170_cov_0.789014	VP																	Escherichia~phage~CICC~80001	Reference					VI_PO_NODE_348_length_7079_cov_1.165132	VI
	VA_PO___NODE_323_length_6323_cov_169.536124	VP											CA_PO___NODE_97_length_9393_cov_4.304338	VP																	Escherichia~phage~Ebrios	Reference					VI_PO_NODE_359_length_7005_cov_3.198604	VI
	VA_PO___NODE_434_length_9730_cov_0.972925	VP											CA_PO___NODE_227_length_6884_cov_28.920839	VP																	Escherichia~phage~ECA2	Reference					VI_PO_NODE_368_length_6877_cov_2.150222	VI
	VA_PO___NODE_107_length_9572_cov_2.434727	VP											CA_PO___NODE_85_length_9921_cov_1.035021	VP																	Escherichia~phage~ECML-4	Reference					VI_PO_NODE_370_length_6818_cov_0.864295	VI
	CA_PO___NODE_319_length_5828_cov_3.156288	VP											CA_PO___NODE_134_length_8434_cov_27.232695	VP																	Escherichia~phage~EG1	Reference					VI_PO_NODE_384_length_6605_cov_2.818462	VI
	VA_MS___NODE_22_length_5294_cov_192.185601	VP											VA_PO___NODE_192_length_8048_cov_1.787527	VP																	Escherichia~phage~EP75	Reference					VI_PO_NODE_429_length_5889_cov_1.601007	VI
	CA_PO___NODE_247_length_6693_cov_1.140420	VP											CA_PO___NODE_285_length_6231_cov_10.947310	VP																	Escherichia~phage~FEC14	Reference					VI_PO_NODE_435_length_5785_cov_7.987982	VI
	VA_PO___NODE_115_length_9412_cov_1.645773	VP											CA_PO___NODE_282_length_6273_cov_0.732834	VP																	Escherichia~phage~HZ2R8	Reference					VI_PO_NODE_468_length_5356_cov_2.705680	VI
	VA_PO___NODE_94_length_9899_cov_206.780598	VP											VA_PO___NODE_695_length_7671_cov_4.746156	VP																	Escherichia~phage~HZP2	Reference					VI_PO_NODE_473_length_5300_cov_91.108448	VI
	VA_PO___NODE_89_length_16268_cov_7.475993	VP											VA_PO___NODE_213_length_7672_cov_1.306561	VP																	Escherichia~phage~IMM-002	Reference					VI_PO_NODE_500_length_5020_cov_1.686082	VI
	VA_PO___NODE_851_length_6720_cov_0.595328	VP											VA_PO___NODE_258_length_11887_cov_3.459354	VP																	Escherichia~phage~K30	Reference					VI_PO_NODE_70_length_18967_cov_12.461200	VI
	CA_PO___NODE_374_length_5282_cov_0.700097	VP											VA_PO___NODE_238_length_12125_cov_3.034172	VP																	Escherichia~phage~LL2	Reference					VI_PO_NODE_7_length_51394_cov_23.815456	VI
	CA_PO___NODE_228_length_6874_cov_1.943234	VP											VA_PO___NODE_213_length_12344_cov_1.722272	VP																	Escherichia~phage~LM33_P1	Reference					Celeribacter~phage~P12053L	Reference
	VA_PO___NODE_309_length_11162_cov_6.282012	VP											CA_PO___NODE_58_length_10657_cov_71.382051	VP																	Escherichia~phage~N30	Reference					Citrobacter~phage~CVT22	Reference
	CA_PO___NODE_276_length_6359_cov_0.813222	VP											CA_PO___NODE_362_length_5400_cov_0.952020	VP																	Escherichia~phage~P483	Reference					Escherichia~phage~ECBP2	Reference
	VA_PO___NODE_88_length_10040_cov_4.610814	VP											VA_PO___NODE_61_length_11163_cov_2.535701	VP																	Escherichia~phage~P694	Reference					Escherichia~phage~NJ01	Reference
	VA_PO___NODE_434_length_5056_cov_3.141408	VP											VA_PO___NODE_384_length_5504_cov_0.969128	VP																	Escherichia~phage~PE3-1	Reference					Escherichia~phage~vB_EcoP_SU10	Reference
	VA_PO___NODE_134_length_9038_cov_4.231175	VP											VA_PO___NODE_349_length_5920_cov_1.074400	VP																	Escherichia~phage~PGT2	Reference					Lentibacter~virus~vB_LenP_ICBM1	Reference
	CA_PO___NODE_71_length_10346_cov_1.795577	VP											VA_PO___NODE_228_length_7451_cov_45.059667	VP																	Escherichia~phage~PhaxI	Reference					Lentibacter~virus~vB_LenP_ICBM2	Reference
	CA_PO___NODE_55_length_10842_cov_0.880821	VP											CA_PO___NODE_19_length_16727_cov_9.340904	VP																	Escherichia~phage~phiKT	Reference					Pseudomonas~phage~O4	Reference
	CA_PO___NODE_165_length_7904_cov_9.212164	VP											CA_PO___NODE_257_length_6554_cov_0.983818	VP																	Escherichia~phage~phiV10	Reference					Pseudomonas~phage~PA11	Reference
	VA_PO___NODE_8_length_20497_cov_927.495876	VP											VA_PO___NODE_96_length_9841_cov_1066.463043	VP																	Escherichia~phage~RCS47	Reference					Pseudomonas~phage~PaP4	Reference
	CA_PO___NODE_89_length_9860_cov_2.752800	VP											CA_PO___NODE_96_length_9492_cov_41.945008	VP																	Escherichia~phage~SRT7	Reference					Pseudomonas~phage~PhiCHU	Reference
	VA_PO___NODE_637_length_8102_cov_14.760000	VP											VA_PO___NODE_19_length_16491_cov_317.688218	VP																	Escherichia~phage~ST31	Reference					Roseobacter~virus~SIO1	Reference
	VA_PO___NODE_404_length_5352_cov_0.792727	VP											CA_PO___NODE_73_length_10155_cov_350.887016	VP																	Escherichia~phage~T7	Reference					Salinivibrio~phage~CW02	Reference
	VA_PO___NODE_50_length_11699_cov_11.017110	VP											VA_PO___NODE_201_length_7876_cov_1.192928	VP																	Escherichia~phage~TL-2011b	Reference					Vibrio~phage~ICP2	Reference
	CA_PO___NODE_363_length_5382_cov_0.791817	VP											CA_PO___NODE_268_length_6423_cov_2.327668	VP																	Escherichia~phage~vB_EcoM_KWBSE43-6	Reference					Vibrio~phage~ICP2_2013_A_Haiti	Reference
	VA_PO___NODE_214_length_12333_cov_1.314517	VP											CA_PO___NODE_212_length_7099_cov_6.801922	VP																	Escherichia~phage~vB_EcoP_F	Reference					CA_PO_NODE_116_length_8886_cov_8.928104	VP
	VA_PO___NODE_419_length_9867_cov_4.923101	VP											VA_PO___NODE_899_length_6391_cov_0.950511	VP																	Escherichia~phage~vB_EcoP_GA2A	Reference					CA_PO_NODE_12_length_19889_cov_10.051614	VP
	VA_MS___NODE_15_length_16449_cov_4.824164	VP											VA_PO___NODE_274_length_6980_cov_4.274041	VP																	Escherichia~phage~vB_EcoP_S523	Reference					CA_PO_NODE_14_length_18011_cov_237.268229	VP
	VA_PO___NODE_363_length_5751_cov_1.058144	VP											VA_PO___NODE_206_length_7801_cov_467.976023	VP																	Escherichia~phage~vB_EcoP-Ro45lw	Reference					CA_PO_NODE_192_length_7401_cov_1.642150	VP
	VA_PO___NODE_113_length_9433_cov_1.355470	VP											CA_PO___NODE_378_length_5245_cov_16.821415	VP																	Escherichia~phage~YZ1	Reference					CA_PO_NODE_213_length_7084_cov_0.913181	VP
	VA_MS___NODE_12_length_8702_cov_0.940175	VP											VA_PO___NODE_334_length_6208_cov_1.214932	VP																	Escherichia~phage~ZG49	Reference					CA_PO_NODE_260_length_6525_cov_2.576430	VP
	CA_PO___NODE_179_length_7681_cov_1.764893	VP											CA_PO___NODE_356_length_5436_cov_0.991901	VP																	Escherichia~virus~CBA120	Reference					CA_PO_NODE_323_length_5814_cov_14.363285	VP
	CA_PO___NODE_301_length_5997_cov_1.395060	VP											VA_PO___NODE_81_length_10389_cov_3.445332	VP																	Escherichia~virus~P1	Reference					CA_PO_NODE_381_length_5218_cov_2.271656	VP
	VA_PO___NODE_80_length_10439_cov_1.485745	VP											CA_PO___NODE_218_length_6982_cov_5.891758	VP																	Escherichia~virus~Vec13	Reference					CA_PO_NODE_400_length_5059_cov_0.990065	VP
	VA_PO___NODE_153_length_8555_cov_1.776222	VP											VA_PO___NODE_168_length_8297_cov_3.382864	VP																	Klebsiella~phage~2044-307w	Reference					CA_PO_NODE_74_length_10122_cov_1.238119	VP
	VA_PO___NODE_30_length_13719_cov_137.711301	VP											VA_PO___NODE_24_length_14653_cov_11.987333	VP																	Klebsiella~phage~Henu1	Reference					VP_PO_NODE_117_length_9386_cov_97.203370	VP
	VA_PO___NODE_64_length_11071_cov_3.680373	VP											CA_PO___NODE_286_length_6224_cov_4.409218	VP																	Klebsiella~phage~K11	Reference					VP_PO_NODE_154_length_8553_cov_2.429385	VP
	VA_PO___NODE_14_length_17658_cov_3.964349	VP											CA_PO___NODE_233_length_6789_cov_1.019063	VP																	Klebsiella~phage~K5	Reference					VP_PO_NODE_180_length_8146_cov_360.744108	VP
	VA_PO___NODE_38_length_12571_cov_2.391112	VP											CA_PO___NODE_80_length_10008_cov_1.757514	VP																	Klebsiella~phage~K5-2	Reference					VP_PO_NODE_189_length_8073_cov_1.751573	VP
	VA_MS___NODE_15_length_7808_cov_0.945189	VP											VA_PO___NODE_1085_length_5399_cov_0.639795	VP																	Klebsiella~phage~K5-4	Reference					VP_PO_NODE_200_length_7916_cov_3.364360	VP
	VA_PO___NODE_72_length_17331_cov_4.401360	VP											VA_PO___NODE_99_length_9773_cov_3.662762	VP																	Klebsiella~phage~KN1-1	Reference					VP_PO_NODE_226_length_7482_cov_94.783005	VP
	CA_PO___NODE_69_length_10393_cov_71.923729	VP											CA_PO___NODE_68_length_10399_cov_6.238123	VP																	Klebsiella~phage~KN3-1	Reference					VP_PO_NODE_237_length_7304_cov_0.989968	VP
	CA_PO___NODE_138_length_8356_cov_3.987119	VP											VA_PO___NODE_145_length_8744_cov_0.942439	VP																	Klebsiella~phage~KN4-1	Reference					VP_PO_NODE_245_length_7255_cov_0.761785	VP
	VA_PO___NODE_443_length_9667_cov_2.845597	VP											VA_PO___NODE_371_length_5660_cov_7.490511	VP																	Klebsiella~phage~KP32	Reference					VP_PO_NODE_255_length_7137_cov_1.676605	VP
	VA_PO___NODE_276_length_6972_cov_1.445435	VP											VA_PO___NODE_387_length_5468_cov_0.813518	VP																	Klebsiella~phage~kpssk3	Reference					VP_PO_NODE_296_length_6677_cov_3.131603	VP
	VA_PO___NODE_126_length_9229_cov_2.408592	VP											CA_PO___NODE_52_length_10908_cov_1.752899	VP																	Klebsiella~phage~Magnus	Reference					VP_PO_NODE_342_length_6030_cov_2.108419	VP
	CA_PO___NODE_330_length_5724_cov_1.723602	VP											CA_PO___NODE_289_length_6183_cov_0.831737	VP																	Klebsiella~phage~May	Reference					VP_PO_NODE_347_length_5945_cov_3.412169	VP
	CA_PO___NODE_135_length_8408_cov_2.504891	VP											CA_PO___NODE_62_length_10489_cov_1.458309	VP																	Klebsiella~phage~Menlow	Reference					VP_PO_NODE_379_length_5540_cov_0.861814	VP
	CA_PO___NODE_8_length_22498_cov_4.699075	VP											CA_PO___NODE_270_length_6404_cov_11.131114	VP																	Klebsiella~phage~Pharr	Reference					VP_PO_NODE_426_length_5107_cov_2.652410	VP
	VA_MS___NODE_2_length_16397_cov_9.094837	VP											VA_PO___NODE_418_length_5168_cov_1.383852	VP																	Klebsiella~phage~SH-Kp~152410	Reference					VP_PO_NODE_450_length_9534_cov_2.680876	VP
	VA_PO___NODE_15_length_25694_cov_11.028670	VP											VA_PO___NODE_395_length_5390_cov_2.465134	VP																	Klebsiella~phage~vB_Kp1	Reference					VP_PO_NODE_790_length_7069_cov_1.283492	VP
	VA_PO___NODE_337_length_6195_cov_55.857943	VP											CA_PO___NODE_31_length_13363_cov_104.093457	VP																	Klebsiella~phage~vB_KpnP_BIS33	Reference					VP_PO_NODE_861_length_6643_cov_18.184622	VP
	VA_PO___NODE_82_length_16687_cov_6.538708	VP											VA_PO___NODE_231_length_7396_cov_1.840556	VP																	Klebsiella~phage~vB_KpnP_IL33	Reference					VP_PO_NODE_907_length_6348_cov_0.817232	VP
	CA_PO___NODE_34_length_12465_cov_3.319258	VP											VA_PO___NODE_58_length_11300_cov_4.818760	VP																	Klebsiella~phage~vB_KpnP_IME205	Reference					VP_PO_NODE_955_length_6062_cov_1.346083	VP
	VA_PO___NODE_372_length_10362_cov_0.825598	VP											CA_PO___NODE_178_length_7689_cov_2.030680	VP																	Klebsiella~phage~vB_KpnP_IME321	Reference					VI_PO_NODE_158_length_11299_cov_2.340136	VI
	VA_PO___NODE_10_length_19028_cov_1.616687	VP											CA_PO___NODE_127_length_8672_cov_6.412873	VP																	Klebsiella~phage~vB_KpnP_KpV289	Reference					VI_PO_NODE_167_length_11094_cov_6.653871	VI
	CA_PO___NODE_385_length_5180_cov_998.694439	VP											VA_PO___NODE_100_length_9756_cov_1.109669	VP																	Klebsiella~phage~vB_KpnP_KpV763	Reference					VI_PO_NODE_181_length_10691_cov_1.460148	VI
	VA_MS___NODE_12_length_18240_cov_4085.846961	VP																													Klebsiella~phage~vB_KpnP_KpV766	Reference					VI_PO_NODE_184_length_10534_cov_20.789469	VI
	CA_PO___NODE_21_length_16253_cov_1.752201	VP																													Klebsiella~phage~vB_KpnP_KpV767	Reference					VI_PO_NODE_235_length_9218_cov_4.071499	VI
	CA_PO___NODE_53_length_10857_cov_2.137465	VP																													Klebsiella~phage~vB_KpnP_PRA33	Reference					VI_PO_NODE_260_length_8699_cov_5.714186	VI
	VA_PO___NODE_12_length_18418_cov_327.876387	VP																													Klebsiella~virus~0507KN21	Reference					VI_PO_NODE_301_length_7890_cov_118.793379	VI
	CA_PO___NODE_269_length_6412_cov_1.100239	VP																													Klebsiella~virus~KP32	Reference					VI_PO_NODE_355_length_7030_cov_0.950311	VI
	VA_PO___NODE_287_length_11495_cov_25.590869	VP																													Klebsiella~virus~UPM~2146	Reference					VI_PO_NODE_371_length_6808_cov_4.164047	VI
	VA_PO___NODE_704_length_7639_cov_2.289137	VP																													Klebsiella~virus~vB_KpnM_KpS110	Reference					VI_PO_NODE_380_length_6630_cov_2.740274	VI
	CA_PO___NODE_271_length_6404_cov_0.790505	VP																													Kluyvera~phage~Kvp1	Reference					VI_PO_NODE_432_length_5839_cov_1.230742	VI
	VA_PO___NODE_756_length_7307_cov_0.853900	VP																													Leclercia~phage~10164-302	Reference					VI_PO_NODE_464_length_5398_cov_0.845760	VI
	VA_PO___NODE_286_length_11499_cov_2.720981	VP																													Liberibacter~phage~SC1	Reference					VI_PO_NODE_465_length_5380_cov_0.639634	VI
	VA_PO___NODE_56_length_11307_cov_499.401434	VP																													Liberibacter~phage~SC2	Reference					VI_PO_NODE_483_length_5218_cov_0.777647	VI
	VA_PO___NODE_298_length_6661_cov_229.449954	VP																													Mesorhizobium~phage~vB_MloP_Lo5R7ANS	Reference					VI_PO_NODE_485_length_5193_cov_2.461311	VI
	VA_PO___NODE_150_length_8668_cov_1.548648	VP																													Morganella~phage~MmP1	Reference					Pseudoalteromonas~phage~RIO-1	Reference
	VA_PO___NODE_703_length_7641_cov_1.063748	VP																													Morganella~phage~vB_MmoP_MP2	Reference					Puniceispirillum~phage~HMO-2011	Reference
	VA_PO___NODE_93_length_9931_cov_19.518054	VP																													Pasteurella~phage~PHB01	Reference					Vibrio~phage~CHOED	Reference
	CA_PO___NODE_42_length_11802_cov_1.001970	VP																													Pasteurella~phage~PHB02	Reference					Vibrio~virus~VpV262	Reference
	CA_PO___NODE_114_length_8921_cov_1.282920	VP																													Pectobacterium~phage~Arno160	Reference					CA_PO___NODE_323_length_5814_cov_14.363285	VP
	CA_PO___NODE_240_length_6721_cov_30.863361	VP																													Pectobacterium~phage~DU_PP_II	Reference					VA_PO___NODE_189_length_8073_cov_1.751573	VP
	CA_PO___NODE_144_length_8269_cov_1256.843020	VP																													Pectobacterium~phage~Jarilo	Reference					CA_PO___NODE_370_length_5338_cov_0.938975	VP
	VA_PO___NODE_157_length_8498_cov_1.545455	VP																													Pectobacterium~phage~PP2	Reference					CA_PO___NODE_12_length_19889_cov_10.051614	VP
	CA_PO___NODE_56_length_10788_cov_22.401932	VP																													Pectobacterium~phage~PP47	Reference					VA_PO___NODE_245_length_7255_cov_0.761785	VP
	CA_PO___NODE_10_length_20790_cov_145.149155	VP																													Pectobacterium~phage~PP74	Reference					VA_PO___NODE_154_length_8553_cov_2.429385	VP
	VA_PO___NODE_746_length_7401_cov_0.948447	VP																													Pectobacterium~phage~PP81	Reference					CA_PO___NODE_245_length_6703_cov_3.475821	VP
	VA_PO___NODE_9_length_19617_cov_634.302771	VP																													Pectobacterium~phage~PPWS4	Reference					VA_PO___NODE_173_length_8257_cov_2.262362	VP
	VA_PO___NODE_190_length_8067_cov_7.904408	VP																													Pelagibacter~phage~HTVC008M	Reference					CA_PO___NODE_51_length_11067_cov_6.114351	VP
	CA_PO___NODE_296_length_6081_cov_5.400403	VP																													Pelagibacter~phage~HTVC010P	Reference					VA_PO___NODE_89_length_10021_cov_4.996665	VP
	VA_PO___NODE_37_length_12602_cov_3.762485	VP																													Pelagibacter~phage~HTVC011P	Reference					CA_PO___NODE_45_length_11545_cov_110.575845	VP
	VA_PO___NODE_663_length_7899_cov_2.102290	VP																													Pelagibacter~phage~HTVC019P	Reference					CA_PO___NODE_348_length_5521_cov_8.286429	VP
	CA_PO___NODE_18_length_16746_cov_214.405680	VP																													Phage~NC-A	Reference					VA_PO___NODE_34_length_12995_cov_35.434022	VP
	CA_PO___NODE_375_length_5279_cov_22.725120	VP																													Prochlorococcus~phage~MED4-184	Reference
	VA_PO___NODE_366_length_10439_cov_2.136928	VP																													Prochlorococcus~phage~MED4-213	Reference
	VA_PO___NODE_219_length_12304_cov_1.028743	VP																													Prochlorococcus~phage~P-GSP1	Reference
	VA_PO___NODE_593_length_8413_cov_1.194062	VP																													Prochlorococcus~phage~P-HM1	Reference
	VA_PO___NODE_760_length_7289_cov_0.784837	VP																													Prochlorococcus~phage~P-HM2	Reference
	CA_PO___NODE_337_length_5619_cov_2.302804	VP																													Prochlorococcus~phage~P-RSM4	Reference
	VA_PO___NODE_352_length_5871_cov_1.604631	VP																													Prochlorococcus~phage~P-SSM2	Reference
	CA_PO___NODE_9_length_21019_cov_18.405849	VP																													Prochlorococcus~phage~P-SSM3	Reference
	CA_PO___NODE_40_length_12068_cov_534.921698	VP																													Prochlorococcus~phage~P-SSM4	Reference
	VA_MS___NODE_27_length_10540_cov_1616.250398	VP																													Prochlorococcus~phage~P-SSM7	Reference
	VA_MS___NODE_4_length_35408_cov_483.030980	VP																													Prochlorococcus~phage~P-SSP10	Reference
	CA_PO___NODE_191_length_7408_cov_2.547727	VP																													Prochlorococcus~phage~P-SSP3	Reference
	VA_PO___NODE_270_length_7002_cov_1.521455	VP																													Prochlorococcus~phage~P-TIM68	Reference
	VA_PO___NODE_6_length_22313_cov_8.133237	VP																													Prochlorococcus~phage~Syn1	Reference
	VA_PO___NODE_165_length_13467_cov_5.963268	VP																													Prochlorococcus~phage~Syn33	Reference
	CA_PO___NODE_139_length_8337_cov_1.667479	VP																													Prochlorococcus~virus~PSSP7	Reference
	VA_PO___NODE_425_length_9824_cov_0.755388	VP																													Pseudomonad~phage~gh-1	Reference
	VA_MS___NODE_18_length_15066_cov_27.874690	VP																													Pseudomonas~phage~22PfluR64PP	Reference
	VA_PO___NODE_121_length_9309_cov_1.351993	VP																													Pseudomonas~phage~AF	Reference
	CA_PO___NODE_43_length_11710_cov_2.658983	VP																													Pseudomonas~phage~Andromeda	Reference
	CA_PO___NODE_236_length_6768_cov_0.491041	VP																													Pseudomonas~phage~DL62	Reference
	VA_PO___NODE_343_length_10716_cov_0.953065	VP																													Pseudomonas~phage~Henninger	Reference
	CA_PO___NODE_405_length_5023_cov_5.521855	VP																													Pseudomonas~phage~LUZ19	Reference
	VA_MS___NODE_1_length_18614_cov_34.629578	VP																													Pseudomonas~phage~MPK6	Reference
	CA_PO___NODE_99_length_9358_cov_2.318059	VP																													Pseudomonas~phage~MPK7	Reference
	VA_PO___NODE_199_length_7923_cov_1.333376	VP																													Pseudomonas~phage~nickie	Reference
	CA_PO___NODE_136_length_8402_cov_2.072266	VP																													Pseudomonas~phage~PAXYB1	Reference
	VA_PO___NODE_265_length_7058_cov_126.258837	VP																													Pseudomonas~phage~Pf-10	Reference
	VA_PO___NODE_1004_length_5816_cov_1.150114	VP																													Pseudomonas~phage~pf16	Reference
	CA_PO___NODE_129_length_8627_cov_2.231059	VP																													Pseudomonas~phage~PFP1	Reference
	VA_PO___NODE_499_length_8991_cov_1.069495	VP																													Pseudomonas~phage~phi-2	Reference
	CA_PO___NODE_111_length_9061_cov_25.906761	VP																													Pseudomonas~phage~Phi-S1	Reference
	VA_PO___NODE_68_length_10833_cov_2.071829	VP																													Pseudomonas~phage~phi15	Reference
	CA_PO___NODE_27_length_14037_cov_56.088210	VP																													Pseudomonas~phage~phiIBB-PF7A	Reference
	CA_PO___NODE_11_length_19908_cov_10.508518	VP																													Pseudomonas~phage~phiKMV	Reference
																															Pseudomonas~phage~phiNFS	Reference
																															Pseudomonas~phage~phiNV3	Reference
																															Pseudomonas~phage~phiPsa17	Reference
																															Pseudomonas~phage~phiPSA2	Reference
																															Pseudomonas~phage~PollyC	Reference
																															Pseudomonas~phage~PPPL-1	Reference
																															Pseudomonas~phage~PPpW-4	Reference
																															Pseudomonas~phage~PspYZU08	Reference
																															Pseudomonas~phage~RLP	Reference
																															Pseudomonas~phage~shl2	Reference
																															Pseudomonas~phage~UNO-SLW1	Reference
																															Pseudomonas~phage~vB_Pae-TbilisiM32	Reference
																															Pseudomonas~phage~vB_PaeP_130_113	Reference
																															Pseudomonas~phage~vB_PaeP_PAO1_1-15pyo	Reference
																															Pseudomonas~phage~vB_PaeP_PAO1_Ab05	Reference
																															Pseudomonas~phage~vB_PaeP_PPA-ABTNL	Reference
																															Pseudomonas~phage~VSW-3	Reference
																															Pseudomonas~virus~KNP	Reference
																															Pseudomonas~virus~Pf1~ERZ-2017	Reference
																															Pseudomonas~virus~WRT	Reference
																															Ralstonia~phage~DU_RP_I	Reference
																															Ralstonia~phage~phiITL-1	Reference
																															Ralstonia~phage~RPSC1	Reference
																															Ralstonia~phage~RS-PI-1	Reference
																															Ralstonia~phage~RSB1	Reference
																															Ralstonia~phage~RSB2	Reference
																															Ralstonia~phage~RSJ2	Reference
																															Ralstonia~phage~RSJ5	Reference
																															Ralstonia~phage~RsoP1EGY	Reference
																															Ralstonia~phage~RsoP1IDN	Reference
																															Ralstonia~phage~RSP15	Reference
																															Rhizobium~phage~RHEph01	Reference
																															Rhizobium~phage~RHEph09	Reference
																															Rhizobium~phage~RHEph10	Reference
																															Rhizobium~phage~vB_RleM_P10VF	Reference
																															Salmonella~phage~38	Reference
																															Salmonella~phage~3A_8767	Reference
																															Salmonella~phage~aagejoakim	Reference
																															Salmonella~phage~allotria	Reference
																															Salmonella~phage~barely	Reference
																															Salmonella~phage~bering	Reference
																															Salmonella~phage~BP12A	Reference
																															Salmonella~phage~BSP101	Reference
																															Salmonella~phage~BSP161	Reference
																															Salmonella~phage~Det7	Reference
																															Salmonella~phage~dinky	Reference
																															Salmonella~phage~epsilon15	Reference
																															Salmonella~phage~GG32	Reference
																															Salmonella~phage~heyday	Reference
																															Salmonella~phage~maane	Reference
																															Salmonella~phage~Marshall	Reference
																															Salmonella~phage~Maynard	Reference
																															Salmonella~phage~moki	Reference
																															Salmonella~phage~Mutine	Reference
																															Salmonella~phage~P46FS4	Reference
																															Salmonella~phage~pertopsoe	Reference
																															Salmonella~phage~phiSG-JL2	Reference
																															Salmonella~phage~rabagast	Reference
																															Salmonella~phage~S118	Reference
																															Salmonella~phage~SE14	Reference
																															Salmonella~phage~SenALZ1	Reference
																															Salmonella~phage~SenASZ3	Reference
																															Salmonella~phage~SeSz-1	Reference
																															Salmonella~phage~SFP10	Reference
																															Salmonella~phage~Sh19	Reference
																															Salmonella~phage~SJ46	Reference
																															Salmonella~phage~SKML-39	Reference
																															Salmonella~phage~SP1	Reference
																															Salmonella~phage~SPN1S	Reference
																															Salmonella~phage~SS9	Reference
																															Salmonella~phage~SSU5	Reference
																															Salmonella~phage~ST-W77	Reference
																															Salmonella~phage~STML-13-1	Reference
																															Salmonella~phage~vB_SpuP_Spp16	Reference
																															Salmonella~phage~vB-SalM-PM10	Reference
																															Salmonella~phage~vB-SalM-SJ2	Reference
																															Salmonella~phage~vB-SalM-SJ3	Reference
																															Salmonella~phage~Vi06	Reference
																															Salmonella~virus~ViI	Reference
																															Serratia~phage~2050H2	Reference
																															Serratia~phage~phiMAM1	Reference
																															Serratia~phage~SM9-3Y	Reference
																															Serratia~phage~vB_SmaA_3M	Reference
																															Serratia~phage~vB-Sru-IME250	Reference
																															Shigella~phage~Ag3	Reference
																															Shigella~phage~MK-13	Reference
																															Shigella~phage~SFPH2	Reference
																															Shigella~phage~VB_Ship_A7	Reference
																															Sinorhizobium~phage~PBC5	Reference
																															Sinorhizobium~phage~phiM12	Reference
																															Sinorhizobium~phage~phiM7	Reference
																															Sinorhizobium~phage~phiM9	Reference
																															Sinorhizobium~phage~phiN3	Reference
																															Sphingomonas~phage~PAU	Reference
																															Sphingomonas~phage~Scott	Reference
																															Stenotrophomonas~phage~IME15	Reference
																															Stenotrophomonas~phage~Mendera	Reference
																															Stenotrophomonas~phage~Moby	Reference
																															Stenotrophomonas~phage~YB07	Reference
																															Synechococcus~phage~ACG-2014b	Reference
																															Synechococcus~phage~ACG-2014c	Reference
																															Synechococcus~phage~ACG-2014d	Reference
																															Synechococcus~phage~ACG-2014e	Reference
																															Synechococcus~phage~ACG-2014f	Reference
																															Synechococcus~phage~ACG-2014g	Reference
																															Synechococcus~phage~ACG-2014h	Reference
																															Synechococcus~phage~ACG-2014i	Reference
																															Synechococcus~phage~ACG-2014j	Reference
																															Synechococcus~phage~Bellamy	Reference
																															Synechococcus~phage~metaG-MbCM1	Reference
																															Synechococcus~phage~S-B28	Reference
																															Synechococcus~phage~S-CAM1	Reference
																															Synechococcus~phage~S-CAM22	Reference
																															Synechococcus~phage~S-CAM3	Reference
																															Synechococcus~phage~S-CAM4	Reference
																															Synechococcus~phage~S-CAM7	Reference
																															Synechococcus~phage~S-CAM8	Reference
																															Synechococcus~phage~S-CAM9	Reference
																															Synechococcus~phage~S-CBP1	Reference
																															Synechococcus~phage~S-CBP2	Reference
																															Synechococcus~phage~S-CBP3	Reference
																															Synechococcus~phage~S-CBP4	Reference
																															Synechococcus~phage~S-CBP42	Reference
																															Synechococcus~phage~S-CBS2	Reference
																															Synechococcus~phage~S-CBS4	Reference
																															Synechococcus~phage~S-CBWM1	Reference
																															Synechococcus~phage~S-CRM01	Reference
																															Synechococcus~phage~S-IOM18	Reference
																															Synechococcus~phage~S-MbCM100	Reference
																															Synechococcus~phage~S-P4	Reference
																															Synechococcus~phage~S-PM2	Reference
																															Synechococcus~phage~S-RIM2~R1_1999	Reference
																															Synechococcus~phage~S-RIM8	Reference
																															Synechococcus~phage~S-RIM8~A.HR1	Reference
																															Synechococcus~phage~S-RIP1	Reference
																															Synechococcus~phage~S-RIP2	Reference
																															Synechococcus~phage~S-RSM4	Reference
																															Synechococcus~phage~S-ShM2	Reference
																															Synechococcus~phage~S-SKS1	Reference
																															Synechococcus~phage~S-SM1	Reference
																															Synechococcus~phage~S-SM2	Reference
																															Synechococcus~phage~S-SSM4	Reference
																															Synechococcus~phage~S-SSM5	Reference
																															Synechococcus~phage~S-SSM7	Reference
																															Synechococcus~phage~S-T4	Reference
																															Synechococcus~phage~S-WAM1	Reference
																															Synechococcus~phage~S-WAM2	Reference
																															Synechococcus~phage~Syn19	Reference
																															Synechococcus~phage~syn9	Reference
																															Synechococcus~T7-like~virus~S-TIP37	Reference
																															Synechococcus~virus~P60	Reference
																															Synechococcus~virus~Syn5	Reference
																															Tenacibaculum~phage~pT24	Reference
																															Tenacibaculum~phage~PTm1	Reference
																															Vibrio~phage~1.204.O._10N.222.46.F12	Reference
																															Vibrio~phage~douglas~12A4	Reference
																															Vibrio~phage~henriette~12B8	Reference
																															Vibrio~phage~ICP3	Reference
																															Vibrio~phage~N4	Reference
																															Vibrio~phage~VAP7	Reference
																															Vibrio~phage~vB_VchM_Kuja	Reference
																															Vibrio~phage~YC	Reference
																															Vibriophage~VP4	Reference
																															Xanthomonas~citri~phage~CP2	Reference
																															Xanthomonas~phage~f30-Xaj	Reference
																															Xanthomonas~phage~phi~Xc10	Reference
																															Xanthomonas~phage~XAJ24	Reference
																															Xanthomonas~virus~CP1	Reference
																															Xanthomonas~virus~OP1	Reference
																															Xanthomonas~virus~Xop411	Reference
																															Xanthomonas~virus~Xp10	Reference
																															Xylella~phage~Paz	Reference
																															Xylella~phage~Prado	Reference
																															Yersinia~phage~Berlin	Reference
																															Yersinia~phage~phi80-18	Reference
																															Yersinia~phage~phiA1122	Reference
																															Yersinia~phage~phiR8-01	Reference
																															Yersinia~phage~phiYe-F10	Reference
																															Yersinia~phage~phiYeO3-12	Reference
																															Yersinia~phage~PYPS50	Reference
																															Yersinia~phage~vB_YenP_AP10	Reference
																															Yersinia~phage~vB_YenP_AP5	Reference
																															Yersinia~phage~vB_YenP_ISAO8	Reference
																															Yersinia~phage~Yep-phi	Reference
																															Yersinia~phage~Yepe2	Reference
																															Yersinia~phage~YpP-Y	Reference
																															Yersinia~phage~YpsP-G	Reference
																															All_CF___NODE_237_length_21216_cov_12.763099	VI
																															VI_PO___NODE_156_length_11346_cov_9.982351	VI
																															VI_PO___NODE_182_length_10657_cov_1.704748	VI
																															VI_PO___NODE_240_length_9132_cov_1.524820	VI
																															VI_PO___NODE_254_length_8831_cov_122.883272	VI
																															VI_PO___NODE_257_length_8784_cov_4.451889	VI
																															VI_PO___NODE_274_length_8461_cov_1.124910	VI
																															VI_PO___NODE_277_length_8433_cov_33.346858	VI
																															VI_PO___NODE_287_length_8168_cov_2.852630	VI
																															VI_PO___NODE_295_length_7959_cov_1.656027	VI
																															VI_PO___NODE_321_length_7622_cov_3.244029	VI
																															VI_PO___NODE_400_length_6343_cov_1.140283	VI
																															VI_PO___NODE_409_length_6234_cov_0.779925	VI
																															VI_PO___NODE_443_length_5694_cov_0.748338	VI
																															VI_PO___NODE_471_length_5343_cov_9.769172	VI
																															VI_PO___NODE_60_length_21647_cov_11.450186	VI
																															CA_PO___NODE_128_length_8662_cov_6.500879	VP
																															CA_PO___NODE_137_length_8372_cov_3.289509	VP
																															CA_PO___NODE_156_length_8086_cov_1.031914	VP
																															CA_PO___NODE_163_length_7932_cov_1.848687	VP
																															CA_PO___NODE_220_length_6970_cov_1.258951	VP
																															CA_PO___NODE_225_length_6919_cov_11.564193	VP
																															CA_PO___NODE_251_length_6653_cov_0.856420	VP
																															CA_PO___NODE_259_length_6531_cov_1.058401	VP
																															CA_PO___NODE_312_length_5858_cov_2.794626	VP
																															CA_PO___NODE_341_length_5579_cov_1.199743	VP
																															CA_PO___NODE_35_length_12438_cov_5.604987	VP
																															CA_PO___NODE_351_length_5486_cov_24.663557	VP
																															CA_PO___NODE_376_length_5268_cov_1.596577	VP
																															CA_PO___NODE_377_length_5266_cov_2.228255	VP
																															CA_PO___NODE_382_length_5218_cov_1.493813	VP
																															CA_PO___NODE_383_length_5190_cov_1.543551	VP
																															CA_PO___NODE_397_length_5075_cov_26.856306	VP
																															CA_PO___NODE_45_length_11545_cov_110.575845	VP
																															CA_PO___NODE_51_length_11067_cov_6.114351	VP
																															CA_PO___NODE_65_length_10456_cov_109.963114	VP
																															(OM43-like phage) CA_PO___NODE_86_length_9915_cov_14.819166	VP
																															VA_PO___NODE_1049_length_5558_cov_1.153195	VP
																															VA_PO___NODE_1101_length_5329_cov_0.767974	VP
																															VA_PO___NODE_1104_length_5320_cov_0.858656	VP
																															VA_PO___NODE_115_length_15027_cov_61.238926	VP
																															VA_PO___NODE_1150_length_5091_cov_32.801073	VP
																															VA_PO___NODE_131_length_14558_cov_4.925438	VP
																															VA_PO___NODE_206_length_12463_cov_3.717737	VP
																															VA_PO___NODE_256_length_11892_cov_1.572291	VP
																															VA_PO___NODE_374_length_10355_cov_2.961185	VP
																															VA_PO___NODE_380_length_10284_cov_3.241311	VP
																															VA_PO___NODE_435_length_9728_cov_2.744402	VP
																															VA_PO___NODE_673_length_7817_cov_5.901560	VP
																															VA_PO___NODE_824_length_6842_cov_37.813850	VP
																															VA_PO___NODE_84_length_16470_cov_3.343389	VP
																															VA_PO___NODE_114_length_9422_cov_207.788596	VP
																															VA_PO___NODE_123_length_9305_cov_4.209196	VP
																															VA_PO___NODE_196_length_7956_cov_32.948397	VP
																															VA_PO___NODE_197_length_7938_cov_24.848547	VP
																															VA_PO___NODE_202_length_7856_cov_10.764394	VP
																															VA_PO___NODE_209_length_7722_cov_2.091639	VP
																															VA_PO___NODE_214_length_7663_cov_52.743498	VP
																															VA_PO___NODE_221_length_7534_cov_1.908870	VP
																															VA_PO___NODE_26_length_14217_cov_183.038183	VP
																															VA_PO___NODE_268_length_7036_cov_1.223042	VP
																															VA_PO___NODE_27_length_14152_cov_83.678217	VP
																															VA_PO___NODE_271_length_6998_cov_83.699898	VP
																															VA_PO___NODE_301_length_6642_cov_0.968074	VP
																															VA_PO___NODE_308_length_6505_cov_1.287865	VP
																															VA_PO___NODE_314_length_6434_cov_0.697320	VP
																															VA_PO___NODE_315_length_6428_cov_14.049516	VP
																															VA_PO___NODE_317_length_6412_cov_2.921241	VP
																															VA_PO___NODE_335_length_6200_cov_18.148691	VP
																															VA_PO___NODE_382_length_5528_cov_1.474171	VP
																															(OM43-like phage) VA_PO___NODE_40_length_12301_cov_11.954986	VP
																															VA_PO___NODE_407_length_5319_cov_1.272342	VP
																															VA_PO___NODE_428_length_5074_cov_0.796240	VP
																															VA_PO___NODE_47_length_11838_cov_37.838955	VP
																															VA_PO___NODE_75_length_10614_cov_1.362830	VP
																															VA_PO___NODE_83_length_10307_cov_7.838900	VP
																															VA_PO___NODE_89_length_10021_cov_4.996665	VP
																															VA_PO___NODE_97_length_9829_cov_11.141517	VP
																															VA_MS___NODE_18_length_6317_cov_0.741519	VP
																															VA_MS___NODE_9_length_9955_cov_1.000000	VP
																															VA_MS___NODE_1_length_84525_cov_795.965615	VP
																															VA_MS___NODE_13_length_18047_cov_20.967969	VP
																															VA_MS___NODE_6_length_28629_cov_291.728335	VP
																															VA_MS___NODE_19_length_11341_cov_5.864841	VP

## Sheet: Data2-vSAG37-F6 similars
Supplementary Data 2. Similarity of viral-BONCAT contigs to vSAG 37-F6 proteins
Viral BONCAT contig protein	vSAG 37-F6 protein	ID	Evalue	Bitscore	Amino acid similarity	Alignment
CA PO contig 22_3	37-F6 2019 EDITED 82	69.76	0	907	84.96	99.5223
CA PO contig 22_4	37-F6 2019 EDITED 80	49.153	5.1e-11	44.7	69.49	96.7213
CA PO contig 22_5	37-F6 2019 EDITED 78	70.769	4.13e-33	103	90.77	97.0149
CA PO contig 22_7	37-F6 2019 EDITED 75	58.065	2.36e-08	37.7	74.19	60.7843
CA PO contig 22_8	37-F6 2019 EDITED 74	63.855	3.55e-34	105	74.7	97.6471
CA PO contig 22_10	37-F6 2019 EDITED 73	73.171	1.06e-37	114	80.49	84.5361
CA PO contig 22_12	37-F6 2019 EDITED 71	47.368	4.56e-16	58.5	71.93	75
CA PO contig 22_13	37-F6 2019 EDITED 70	69.63	3.47e-68	195	85.19	95.7447
CA PO contig 22_14	37-F6 2019 EDITED 68	67.606	2.51e-62	187	78.87	102.158
CA PO contig 22_15	37-F6 2019 EDITED 67	68.212	1.05e-74	212	81.46	98.0519
CA PO contig 22_16	37-F6 2019 EDITED 66	34.807	9.14e-25	87.8	50.28	96.2766
CA PO contig 22_17	37-F6 2019 EDITED 65	85.809	0	533	91.09	100.664
CA PO contig 22_18	37-F6 2019 EDITED 64	45.238	1.99e-20	70.1	63.1	96.5517
CA PO contig 22_19	37-F6 2019 EDITED 63	62.5	4.43e-19	64.7	83.33	90.566
CA PO contig 22_22	37-F6 2019 EDITED 60	58.964	9.42e-117	326	78.09	103.292
CA PO contig 22_23	37-F6 2019 EDITED 59	57.407	2e-39	125	65.74	65.0602
CA PO contig 22_24	37-F6 2019 EDITED 58	40.586	5.2e-52	160	55.65	102.137
CA PO contig 22_25	37-F6 2019 EDITED 57	41.772	2.82e-26	89	56.96	112.057
VA2 PO Contig 72_1	37-F6 2019 EDITED 58	57.895	1.8e-39	123	81.05	100
VA2 PO Contig 72_2	37-F6 2019 EDITED 59	48.684	8.2e-41	128	60.53	91.5663
VA2 PO Contig 72_3	37-F6 2019 EDITED 60	67.729	1.34e-130	361	82.87	103.292
VA2 PO Contig 72_6	37-F6 2019 EDITED 64	64.935	1.02e-33	103	79.22	90.5882
VA2 PO Contig 72_7	37-F6 2019 EDITED 65	82.178	0	509	88.12	100.331
VA2 PO Contig 72_8	37-F6 2019 EDITED 66	36.813	4.73e-25	88.6	51.65	96.8085
VA2 PO Contig 72_9	37-F6 2019 EDITED 67	64.052	3.3e-72	206	79.74	100
VA2 PO Contig 72_10	37-F6 2019 EDITED 68	64.789	1.01e-58	178	76.06	102.158
VA2 PO Contig 72_11	37-F6 2019 EDITED 70	52.632	4.74e-57	167	71.05	107.801
VA2 PO Contig 72_12	37-F6 2019 EDITED 71	41.096	2.3e-16	59.3	64.38	96.0526
VA2 PO Contig 72_13	37-F6 2019 EDITED 104	42.105	9.41e-11	44.3	64.91	90.4762
VA2 PO Contig 72_14	37-F6 2019 EDITED 73	71.429	2.86e-44	131	79.59	101.031
VA2 PO Contig 72_15	37-F6 2019 EDITED 74	66.265	2.21e-35	109	77.11	87.3684
VA2 PO Contig 72_16	37-F6 2019 EDITED 75	55.556	2.13e-09	40.8	66.67	72.5806
VA2 PO Contig 72_18	37-F6 2019 EDITED 78	92.308	2.86e-43	129	96.92	97.0149
VA2 PO Contig 72_20	37-F6 2019 EDITED 82	69.293	0	901	84.89	99.0446

## Sheet: Data3-Host Far T4 phages
Supplementary Data 3. Predicted microbial hosts of Far-T4 phages
Virus	AAI to closest RaFAH reference	Host genus	Confidence score	List of methods
IMGVR_UViG_3300005613_000008|3300005613|Ga0074649_1000068	26.25	d__Archaea;p__Asgardarchaeota;c__Sifarchaeia;o__Borrarchaeales;f__Borrarchaeaceae;g__Borrarchaeum	90.1	blast;92.60 iPHoP-RF;56.00
IMGVR_UViG_3300020185_000093|3300020185|Ga0206131_10000748	80	d__Archaea;p__Methanobacteriota;c__Methanococci;o__Methanococcales;f__Methanococcaceae;g__Methanococcus	90.9	RaFAH;93.30
IMGVR_UViG_3300049225_000423|3300049225|Ga0494202_0000031	78.83	d__Archaea;p__Methanobacteriota;c__Methanococci;o__Methanococcales;f__Methanococcaceae;g__Methanococcus	93	RaFAH;95.00
IMGVR_UViG_3300003690_000024|3300003690|PicViral_1000147	38.03	d__Archaea;p__Nanoarchaeota;c__Nanoarchaeia;o__Pacearchaeales;f__GW2011-AR1;g__ARS10	91.5	blast;93.80 iPHoP-RF;67.70
IMGVR_UViG_3300009370_000002|3300009370|Ga0118716_1000025	28.02	d__Archaea;p__Nanoarchaeota;c__Nanoarchaeia;o__Pacearchaeales;f__GW2011-AR1;g__ARS23	93.1	blast;95.10 iPHoP-RF;68.20
IMGVR_UViG_3300030331_005786|3300030331|Ga0183669_1000235	39.03	d__Archaea;p__Nanoarchaeota;c__Nanoarchaeia;o__UBA10117;f__ARS21;g__ARS21	90.3	blast;92.80
IMGVR_UViG_3300032293_002078|3300032293|Ga0335299_1031485	21.73	d__Bacteria;p__Bacillota_A;c__Clostridia;o__Clostridiales;f__Clostridiaceae;g__Sarcina	91.7	CRISPR;94.00
IMGVR_UViG_3300030419_006715|3300030419|Ga0183741_1000698	33.85	d__Bacteria;p__Bacillota_A;c__Clostridia;o__Lachnospirales;f__Lachnospiraceae;g__Coprococcus	91.8	iPHoP-RF;94.10
IMGVR_UViG_3300017714_000065|3300017714|Ga0181412_1000095	41.89	d__Bacteria;p__Bacillota_A;c__Clostridia;o__Lachnospirales;f__Lachnospiraceae;g__Lachnospira	94.5	CRISPR;96.10
IMGVR_UViG_3300017727_000065|3300017727|Ga0181401_1000080	41.89	d__Bacteria;p__Bacillota_A;c__Clostridia;o__Lachnospirales;f__Lachnospiraceae;g__Lachnospira	94.5	CRISPR;96.10
IMGVR_UViG_3300017744_000032|3300017744|Ga0181397_1000041	41.92	d__Bacteria;p__Bacillota_A;c__Clostridia;o__Lachnospirales;f__Lachnospiraceae;g__Lachnospira	93	CRISPR;95.00
IMGVR_UViG_3300017746_000080|3300017746|Ga0181389_1000102	38.17	d__Bacteria;p__Bacillota_A;c__Clostridia;o__Lachnospirales;f__Lachnospiraceae;g__Lachnospira	91.4	CRISPR;93.70
IMGVR_UViG_3300017750_000026|3300017750|Ga0181405_1000036	41.9	d__Bacteria;p__Bacillota_A;c__Clostridia;o__Lachnospirales;f__Lachnospiraceae;g__Lachnospira	93	CRISPR;95.00
IMGVR_UViG_3300017757_000026|3300017757|Ga0181420_1000030	41.9	d__Bacteria;p__Bacillota_A;c__Clostridia;o__Lachnospirales;f__Lachnospiraceae;g__Lachnospira	93	CRISPR;95.00
IMGVR_UViG_3300017763_000230|3300017763|Ga0181410_1000298	43	d__Bacteria;p__Bacillota_A;c__Clostridia;o__Lachnospirales;f__Lachnospiraceae;g__Lachnospira	91	CRISPR;93.40
IMGVR_UViG_3300017767_000080|3300017767|Ga0181406_1000109	38.18	d__Bacteria;p__Bacillota_A;c__Clostridia;o__Lachnospirales;f__Lachnospiraceae;g__Lachnospira	91.4	CRISPR;93.70
IMGVR_UViG_3300017781_000039|3300017781|Ga0181423_1000089	41.9	d__Bacteria;p__Bacillota_A;c__Clostridia;o__Lachnospirales;f__Lachnospiraceae;g__Lachnospira	93	CRISPR;95.00
IMGVR_UViG_3300020469_000130|3300020469|Ga0211577_10000660	41.9	d__Bacteria;p__Bacillota_A;c__Clostridia;o__Lachnospirales;f__Lachnospiraceae;g__Lachnospira	93	CRISPR;95.00
IMGVR_UViG_3300025889_019853|3300025889|Ga0208644_1000201	52.72	d__Bacteria;p__Bacillota_A;c__Clostridia;o__Lachnospirales;f__Lachnospiraceae;g__Lachnospira	91.5	CRISPR;93.80
IMGVR_UViG_3300046167_000903|3300046167|Ga0494228_00854	76.22	d__Bacteria;p__Bacillota_A;c__Clostridia;o__Peptostreptococcales;f__Peptostreptococcaceae;g__Clostridioides	95.9	CRISPR;97.10
IMGVR_UViG_3300046170_000470|3300046170|Ga0494229_00748	74.67	d__Bacteria;p__Bacillota_A;c__Clostridia;o__Peptostreptococcales;f__Peptostreptococcaceae;g__Clostridioides	94.5	CRISPR;96.10
IMGVR_UViG_3300046425_000723|3300046425|Ga0494533_0000001	49.64	d__Bacteria;p__Bacillota_A;c__Clostridia;o__Peptostreptococcales;f__Peptostreptococcaceae;g__Clostridioides	96	CRISPR;97.20
IMGVR_UViG_3300030105_002982|3300030105|Ga0183684_1000273	33.96	d__Bacteria;p__Bacillota;c__Bacilli;o__Bacillales;f__DSM-18226;g__Niallia	93	blast;95.00
IMGVR_UViG_3300046733_001593|3300046733|Ga0494539_000102	54.75	d__Bacteria;p__Bacillota;c__Bacilli;o__Erysipelotrichales;f__Coprobacillaceae;g__Faecalibacillus	92.3	CRISPR;94.50
IMGVR_UViG_3300001460_006413|3300001460|JGI24003J15210_10007974	38.98	d__Bacteria;p__Bacillota;c__Bacilli;o__RF39;f__UBA660;g__RGIG4266	91	iPHoP-RF;93.40
IMGVR_UViG_3300002144_000846|3300002144|M2t2BS2_11007344	23.27	d__Bacteria;p__Bacteroidota;c__Bacteroidia;o__Bacteroidales;f__Bacteroidaceae;g__Bacteroides	90.7	RaFAH;93.10
IMGVR_UViG_3300031656_000120|3300031656|Ga0308005_10000777	37.06	d__Bacteria;p__Bacteroidota;c__Bacteroidia;o__Bacteroidales;f__Bacteroidaceae;g__Bacteroides	91.5	RaFAH;89.60 iPHoP-RF;70.40
IMGVR_UViG_3300020042_010429|3300020042|Ga0206640_1000163	35.8	d__Bacteria;p__Bacteroidota;c__Bacteroidia;o__Chitinophagales;f__Chitinophagaceae;g__Sediminibacterium	92.2	blast;94.40
IMGVR_UViG_3300032295_003395|3300032295|Ga0335302_1360927	50.55	d__Bacteria;p__Bacteroidota;c__Bacteroidia;o__Chitinophagales;f__Chitinophagaceae;g__Sediminibacterium	90.4	blast;92.90 iPHoP-RF;63.80
IMGVR_UViG_3300017746_000130|3300017746|Ga0181389_1000168	46.65	d__Bacteria;p__Bacteroidota;c__Bacteroidia;o__Flavobacteriales;f__BACL11;g__GCA-2697505	94.2	blast;95.90 iPHoP-RF;81.60
IMGVR_UViG_3300017751_000224|3300017751|Ga0187219_1000269	46.6	d__Bacteria;p__Bacteroidota;c__Bacteroidia;o__Flavobacteriales;f__BACL11;g__GCA-2697505	94.2	blast;95.90 iPHoP-RF;87.60
IMGVR_UViG_3300025853_000863|3300025853|Ga0208645_1001485	43.17	d__Bacteria;p__Bacteroidota;c__Bacteroidia;o__Flavobacteriales;f__BACL11;g__GCA-2697505	92	blast;94.20 iPHoP-RF;55.70
IMGVR_UViG_3300030376_007870|3300030376|Ga0183678_1001036	43.08	d__Bacteria;p__Bacteroidota;c__Bacteroidia;o__Flavobacteriales;f__BACL11;g__GCA-2697505	92	blast;94.20 iPHoP-RF;70.40
IMGVR_UViG_3300025138_000106|3300025138|Ga0209634_1000280	49.71	d__Bacteria;p__Bacteroidota;c__Bacteroidia;o__Flavobacteriales;f__Crocinitomicaceae;g__CAIUKX01	93	blast;95.00 iPHoP-RF;66.00
IMGVR_UViG_3300025769_014351|3300025769|Ga0208767_1002137	36.83	d__Bacteria;p__Bacteroidota;c__Bacteroidia;o__Flavobacteriales;f__Crocinitomicaceae;g__CAIUKX01	90.7	iPHoP-RF;93.10
IMGVR_UViG_3300034073_004528|3300034073|Ga0310130_0000206	29.75	d__Bacteria;p__Bacteroidota;c__Bacteroidia;o__Flavobacteriales;f__Crocinitomicaceae;g__CAIUKX01	90.1	blast;92.60 iPHoP-RF;70.00
IMGVR_UViG_3300042445_002058|3300042445|Ga0453054_0000006	21.17	d__Bacteria;p__Bacteroidota;c__Bacteroidia;o__Flavobacteriales;f__Flavobacteriaceae;g__Flavobacterium	91.5	blast;93.80 iPHoP-RF;56.50
IMGVR_UViG_3300022927_000606|3300022927|Ga0255769_10009800	50.77	d__Bacteria;p__Bacteroidota;c__Bacteroidia;o__Flavobacteriales;f__Flavobacteriaceae;g__Gaetbulibacter	90.3	iPHoP-RF;92.80
IMGVR_UViG_3300006029_002853|3300006029|Ga0075466_1000891	39.32	d__Bacteria;p__Bacteroidota;c__Bacteroidia;o__Flavobacteriales;f__Flavobacteriaceae;g__GCA-002733185	91.2	blast;93.60 iPHoP-RF;79.50
IMGVR_UViG_3300006382_000516|3300006382|Ga0075494_1046956	37.23	d__Bacteria;p__Bacteroidota;c__Bacteroidia;o__Flavobacteriales;f__Flavobacteriaceae;g__GCA-002733185	90.8	blast;93.20 iPHoP-RF;72.40
IMGVR_UViG_3300006419_000553|3300006419|Ga0075496_1496106	35.46	d__Bacteria;p__Bacteroidota;c__Bacteroidia;o__Flavobacteriales;f__Flavobacteriaceae;g__GCA-002733185	90.1	blast;92.60 iPHoP-RF;75.20
IMGVR_UViG_3300012516_001435|3300012516|Ga0129325_1041807	35.61	d__Bacteria;p__Bacteroidota;c__Bacteroidia;o__Flavobacteriales;f__Flavobacteriaceae;g__GCA-002733185	91.5	blast;93.80 iPHoP-RF;70.60
IMGVR_UViG_3300012522_001650|3300012522|Ga0129326_1250455	28.1	d__Bacteria;p__Bacteroidota;c__Bacteroidia;o__Flavobacteriales;f__Flavobacteriaceae;g__GCA-002733185	91.6	blast;93.90 iPHoP-RF;80.00
IMGVR_UViG_3300017697_000132|3300017697|Ga0180120_10000466	25.67	d__Bacteria;p__Bacteroidota;c__Bacteroidia;o__Flavobacteriales;f__Flavobacteriaceae;g__GCA-002733185	93.1	blast;95.10 iPHoP-RF;78.00
IMGVR_UViG_3300025647_005666|3300025647|Ga0208160_1001108	35.39	d__Bacteria;p__Bacteroidota;c__Bacteroidia;o__Flavobacteriales;f__Flavobacteriaceae;g__GCA-002733185	91.6	blast;93.90 iPHoP-RF;79.30
IMGVR_UViG_3300025874_002881|3300025874|Ga0209533_1007339	40.59	d__Bacteria;p__Bacteroidota;c__Bacteroidia;o__Flavobacteriales;f__Flavobacteriaceae;g__GCA-002733185	90.8	blast;93.20 iPHoP-RF;67.00
IMGVR_UViG_3300046733_001044|3300046733|Ga0494539_001169	39.5	d__Bacteria;p__Bacteroidota;c__Bacteroidia;o__Flavobacteriales;f__Flavobacteriaceae;g__GCA-002733185	90.8	blast;93.20 iPHoP-RF;71.50
IMGVR_UViG_3300027631_002331|3300027631|Ga0208133_1000010	38.74	d__Bacteria;p__Bacteroidota;c__Bacteroidia;o__Flavobacteriales;f__Flavobacteriaceae;g__Jejuia	93.5	iPHoP-RF;95.40
IMGVR_UViG_3300045999_008926|3300045999|Ga0485173_0006904	45.23	d__Bacteria;p__Bacteroidota;c__Bacteroidia;o__Flavobacteriales;f__Flavobacteriaceae;g__MedPE-SWsnd-G2	91	iPHoP-RF;93.40
IMGVR_UViG_3300000115_000057|3300000115|DelMOSum2011_c10000199	77.49	d__Bacteria;p__Bacteroidota;c__Bacteroidia;o__Flavobacteriales;f__Flavobacteriaceae;g__MS024-2A	91.6	blast;93.90 iPHoP-RF;57.90
IMGVR_UViG_3300000127_000149|3300000127|SA_S1_NOR05_45mDRAFT_c10000002	57.58	d__Bacteria;p__Bacteroidota;c__Bacteroidia;o__Flavobacteriales;f__Flavobacteriaceae;g__MS024-2A	91.1	blast;93.50 iPHoP-RF;59.80
IMGVR_UViG_3300000133_000075|3300000133|SA_S1_NOR02_45mDRAFT_c1000001	57.58	d__Bacteria;p__Bacteroidota;c__Bacteroidia;o__Flavobacteriales;f__Flavobacteriaceae;g__MS024-2A	90.7	blast;93.10 iPHoP-RF;66.80
IMGVR_UViG_3300000243_000004|3300000243|SA_S2_NOR18_50mDRAFT_1000005	57.58	d__Bacteria;p__Bacteroidota;c__Bacteroidia;o__Flavobacteriales;f__Flavobacteriaceae;g__MS024-2A	90.4	blast;92.90 iPHoP-RF;58.70
IMGVR_UViG_3300001278_000020|3300001278|BBAY75_10006814	37.83	d__Bacteria;p__Bacteroidota;c__Bacteroidia;o__Flavobacteriales;f__Flavobacteriaceae;g__MS024-2A	93.9	blast;95.70 iPHoP-RF;63.00
IMGVR_UViG_3300001348_000069|3300001348|JGI20154J14316_10000866	33.73	d__Bacteria;p__Bacteroidota;c__Bacteroidia;o__Flavobacteriales;f__Flavobacteriaceae;g__MS024-2A	93.9	blast;95.70
IMGVR_UViG_3300001348_000086|3300001348|JGI20154J14316_10001159	39.71	d__Bacteria;p__Bacteroidota;c__Bacteroidia;o__Flavobacteriales;f__Flavobacteriaceae;g__MS024-2A	90.3	blast;92.80 iPHoP-RF;51.50
IMGVR_UViG_3300001349_000058|3300001349|JGI20160J14292_10000630	39.65	d__Bacteria;p__Bacteroidota;c__Bacteroidia;o__Flavobacteriales;f__Flavobacteriaceae;g__MS024-2A	91.6	blast;93.90
IMGVR_UViG_3300001349_000167|3300001349|JGI20160J14292_10001765	34.51	d__Bacteria;p__Bacteroidota;c__Bacteroidia;o__Flavobacteriales;f__Flavobacteriaceae;g__MS024-2A	93.5	blast;95.40
IMGVR_UViG_3300001589_003784|3300001589|JGI24005J15628_10006259	50.33	d__Bacteria;p__Bacteroidota;c__Bacteroidia;o__Flavobacteriales;f__Flavobacteriaceae;g__MS024-2A	91.2	blast;93.60 iPHoP-RF;68.40
IMGVR_UViG_3300002132_000192|3300002132|M2t6BS2_1007633	23.34	d__Bacteria;p__Bacteroidota;c__Bacteroidia;o__Flavobacteriales;f__Flavobacteriaceae;g__MS024-2A	94.2	blast;95.90 iPHoP-RF;66.50
IMGVR_UViG_3300002137_000322|3300002137|M2t6BS1_1393842	36.98	d__Bacteria;p__Bacteroidota;c__Bacteroidia;o__Flavobacteriales;f__Flavobacteriaceae;g__MS024-2A	94.2	blast;95.90 iPHoP-RF;70.60
IMGVR_UViG_3300006919_000154|3300006919|Ga0070746_10000146	38.54	d__Bacteria;p__Bacteroidota;c__Bacteroidia;o__Flavobacteriales;f__Flavobacteriaceae;g__MS024-2A	94.6	blast;96.20
IMGVR_UViG_3300007231_000019|3300007231|Ga0075469_10000078	41.16	d__Bacteria;p__Bacteroidota;c__Bacteroidia;o__Flavobacteriales;f__Flavobacteriaceae;g__MS024-2A	91	blast;93.40
IMGVR_UViG_3300007280_000161|3300007280|Ga0101452_106902	33.26	d__Bacteria;p__Bacteroidota;c__Bacteroidia;o__Flavobacteriales;f__Flavobacteriaceae;g__MS024-2A	94.6	blast;96.20 iPHoP-RF;59.80
IMGVR_UViG_3300007538_000075|3300007538|Ga0099851_1000077	41.17	d__Bacteria;p__Bacteroidota;c__Bacteroidia;o__Flavobacteriales;f__Flavobacteriaceae;g__MS024-2A	94.2	blast;95.90
IMGVR_UViG_3300007542_000077|3300007542|Ga0099846_1000077	41.16	d__Bacteria;p__Bacteroidota;c__Bacteroidia;o__Flavobacteriales;f__Flavobacteriaceae;g__MS024-2A	93	blast;95.00 iPHoP-RF;57.10
IMGVR_UViG_3300009438_000012|3300009438|Ga0115559_1000275	29.95	d__Bacteria;p__Bacteroidota;c__Bacteroidia;o__Flavobacteriales;f__Flavobacteriaceae;g__MS024-2A	94.6	blast;96.20 iPHoP-RF;50.40
IMGVR_UViG_3300009447_000024|3300009447|Ga0115560_1000349	29.97	d__Bacteria;p__Bacteroidota;c__Bacteroidia;o__Flavobacteriales;f__Flavobacteriaceae;g__MS024-2A	94.6	blast;96.20
IMGVR_UViG_3300012522_001404|3300012522|Ga0129326_1409964	35.12	d__Bacteria;p__Bacteroidota;c__Bacteroidia;o__Flavobacteriales;f__Flavobacteriaceae;g__MS024-2A	93.6	blast;95.50
IMGVR_UViG_3300017697_000145|3300017697|Ga0180120_10000508	36.91	d__Bacteria;p__Bacteroidota;c__Bacteroidia;o__Flavobacteriales;f__Flavobacteriaceae;g__MS024-2A	91.4	blast;93.70 iPHoP-RF;53.60
IMGVR_UViG_3300017724_000034|3300017724|Ga0181388_1000053	49.23	d__Bacteria;p__Bacteroidota;c__Bacteroidia;o__Flavobacteriales;f__Flavobacteriaceae;g__MS024-2A	94.5	blast;96.10
IMGVR_UViG_3300020042_011277|3300020042|Ga0206640_1000384	30.84	d__Bacteria;p__Bacteroidota;c__Bacteroidia;o__Flavobacteriales;f__Flavobacteriaceae;g__MS024-2A	91.6	blast;93.90 iPHoP-RF;52.80
IMGVR_UViG_3300020165_002696|3300020165|Ga0206125_10007499	50.11	d__Bacteria;p__Bacteroidota;c__Bacteroidia;o__Flavobacteriales;f__Flavobacteriaceae;g__MS024-2A	94.2	blast;95.90 iPHoP-RF;64.30
IMGVR_UViG_3300020185_000093|3300020185|Ga0206131_10000748	80	d__Bacteria;p__Bacteroidota;c__Bacteroidia;o__Flavobacteriales;f__Flavobacteriaceae;g__MS024-2A	93.1	blast;95.10
IMGVR_UViG_3300020187_000091|3300020187|Ga0206130_10001319	32.94	d__Bacteria;p__Bacteroidota;c__Bacteroidia;o__Flavobacteriales;f__Flavobacteriaceae;g__MS024-2A	93.8	blast;95.60
IMGVR_UViG_3300020414_002800|3300020414|Ga0211523_10001344	29.79	d__Bacteria;p__Bacteroidota;c__Bacteroidia;o__Flavobacteriales;f__Flavobacteriaceae;g__MS024-2A	91.8	blast;94.10 iPHoP-RF;54.40
IMGVR_UViG_3300020470_005051|3300020470|Ga0211543_10001645	30.11	d__Bacteria;p__Bacteroidota;c__Bacteroidia;o__Flavobacteriales;f__Flavobacteriaceae;g__MS024-2A	93.8	blast;95.60 iPHoP-RF;57.30
IMGVR_UViG_3300021364_000068|3300021364|Ga0213859_10000102	49.95	d__Bacteria;p__Bacteroidota;c__Bacteroidia;o__Flavobacteriales;f__Flavobacteriaceae;g__MS024-2A	91.7	blast;94.00 iPHoP-RF;67.70
IMGVR_UViG_3300021371_000182|3300021371|Ga0213863_10001789	25.35	d__Bacteria;p__Bacteroidota;c__Bacteroidia;o__Flavobacteriales;f__Flavobacteriaceae;g__MS024-2A	94.2	blast;95.90 iPHoP-RF;63.50
IMGVR_UViG_3300021957_000093|3300021957|Ga0222717_10000320	63.52	d__Bacteria;p__Bacteroidota;c__Bacteroidia;o__Flavobacteriales;f__Flavobacteriaceae;g__MS024-2A	94.7	blast;96.30
IMGVR_UViG_3300022178_005548|3300022178|Ga0196887_1000167	39.47	d__Bacteria;p__Bacteroidota;c__Bacteroidia;o__Flavobacteriales;f__Flavobacteriaceae;g__MS024-2A	93.9	blast;95.70 iPHoP-RF;62.50
IMGVR_UViG_3300025120_000224|3300025120|Ga0209535_1000276	28.31	d__Bacteria;p__Bacteroidota;c__Bacteroidia;o__Flavobacteriales;f__Flavobacteriaceae;g__MS024-2A	91.7	blast;94.00 iPHoP-RF;70.20
IMGVR_UViG_3300025138_000357|3300025138|Ga0209634_1000802	43.02	d__Bacteria;p__Bacteroidota;c__Bacteroidia;o__Flavobacteriales;f__Flavobacteriaceae;g__MS024-2A	91.2	blast;93.60
IMGVR_UViG_3300025138_000373|3300025138|Ga0209634_1000826	32.82	d__Bacteria;p__Bacteroidota;c__Bacteroidia;o__Flavobacteriales;f__Flavobacteriaceae;g__MS024-2A	91.6	blast;93.90
IMGVR_UViG_3300025138_009789|3300025138|Ga0209634_1000971	37.88	d__Bacteria;p__Bacteroidota;c__Bacteroidia;o__Flavobacteriales;f__Flavobacteriaceae;g__MS024-2A	90.9	blast;93.30 iPHoP-RF;52.80
IMGVR_UViG_3300025168_014151|3300025168|Ga0209337_1001011	58.33	d__Bacteria;p__Bacteroidota;c__Bacteroidia;o__Flavobacteriales;f__Flavobacteriaceae;g__MS024-2A	94.6	blast;96.20 iPHoP-RF;76.60
IMGVR_UViG_3300025543_000083|3300025543|Ga0208303_1000083	61.88	d__Bacteria;p__Bacteroidota;c__Bacteroidia;o__Flavobacteriales;f__Flavobacteriaceae;g__MS024-2A	91.2	blast;93.60 iPHoP-RF;58.70
IMGVR_UViG_3300025543_000097|3300025543|Ga0208303_1000099	41.17	d__Bacteria;p__Bacteroidota;c__Bacteroidia;o__Flavobacteriales;f__Flavobacteriaceae;g__MS024-2A	91.4	blast;93.70 iPHoP-RF;51.50
IMGVR_UViG_3300025577_000033|3300025577|Ga0209304_1000295	32.07	d__Bacteria;p__Bacteroidota;c__Bacteroidia;o__Flavobacteriales;f__Flavobacteriaceae;g__MS024-2A	91.4	blast;93.70 iPHoP-RF;56.50
IMGVR_UViG_3300025640_000746|3300025640|Ga0209198_1005909	47.58	d__Bacteria;p__Bacteroidota;c__Bacteroidia;o__Flavobacteriales;f__Flavobacteriaceae;g__MS024-2A	91.2	blast;93.60 iPHoP-RF;72.20
IMGVR_UViG_3300025645_000214|3300025645|Ga0208643_1000269	48.49	d__Bacteria;p__Bacteroidota;c__Bacteroidia;o__Flavobacteriales;f__Flavobacteriaceae;g__MS024-2A	91.4	blast;93.70 iPHoP-RF;57.10
IMGVR_UViG_3300025646_000685|3300025646|Ga0208161_1000869	26.31	d__Bacteria;p__Bacteroidota;c__Bacteroidia;o__Flavobacteriales;f__Flavobacteriaceae;g__MS024-2A	94.5	blast;96.10
IMGVR_UViG_3300025769_001324|3300025769|Ga0208767_1001505	38.51	d__Bacteria;p__Bacteroidota;c__Bacteroidia;o__Flavobacteriales;f__Flavobacteriaceae;g__MS024-2A	94.6	blast;96.20 iPHoP-RF;57.30
IMGVR_UViG_3300025860_000058|3300025860|Ga0209119_1000927	30.88	d__Bacteria;p__Bacteroidota;c__Bacteroidia;o__Flavobacteriales;f__Flavobacteriaceae;g__MS024-2A	91.4	blast;93.70
IMGVR_UViG_3300025874_000039|3300025874|Ga0209533_1000618	33.41	d__Bacteria;p__Bacteroidota;c__Bacteroidia;o__Flavobacteriales;f__Flavobacteriaceae;g__MS024-2A	93.9	blast;95.70 iPHoP-RF;73.70
IMGVR_UViG_3300025886_000073|3300025886|Ga0209632_10000559	47.61	d__Bacteria;p__Bacteroidota;c__Bacteroidia;o__Flavobacteriales;f__Flavobacteriaceae;g__MS024-2A	92	blast;94.20 iPHoP-RF;63.00
IMGVR_UViG_3300026187_000111|3300026187|Ga0209929_1000225	30.11	d__Bacteria;p__Bacteroidota;c__Bacteroidia;o__Flavobacteriales;f__Flavobacteriaceae;g__MS024-2A	94.3	blast;96.00 iPHoP-RF;56.80
IMGVR_UViG_3300028129_000046|3300028129|Ga0228634_1000477	34.65	d__Bacteria;p__Bacteroidota;c__Bacteroidia;o__Flavobacteriales;f__Flavobacteriaceae;g__MS024-2A	94.5	blast;96.10
IMGVR_UViG_3300035698_022672|3300035698|Ga0374944_614452	56.32	d__Bacteria;p__Bacteroidota;c__Bacteroidia;o__Flavobacteriales;f__Flavobacteriaceae;g__MS024-2A	91.6	blast;93.90 iPHoP-RF;63.50
IMGVR_UViG_3300037847_008040|3300037847|Ga0183734_000665	29.02	d__Bacteria;p__Bacteroidota;c__Bacteroidia;o__Flavobacteriales;f__Flavobacteriaceae;g__MS024-2A	91.7	blast;94.00 iPHoP-RF;60.10
IMGVR_UViG_3300042731_009343|3300042731|Ga0401204_00016602	38.95	d__Bacteria;p__Bacteroidota;c__Bacteroidia;o__Flavobacteriales;f__Flavobacteriaceae;g__MS024-2A	91.6	blast;93.90 iPHoP-RF;61.70
IMGVR_UViG_3300046028_008611|3300046028|Ga0485175_0000908	32.06	d__Bacteria;p__Bacteroidota;c__Bacteroidia;o__Flavobacteriales;f__Flavobacteriaceae;g__MS024-2A	91.6	blast;93.90
IMGVR_UViG_3300046167_000967|3300046167|Ga0494228_00766|2-76684	55.68	d__Bacteria;p__Bacteroidota;c__Bacteroidia;o__Flavobacteriales;f__Flavobacteriaceae;g__MS024-2A	96.9	blast;97.80
IMGVR_UViG_3300046411_001408|3300046411|Ga0494494_0002346	50.21	d__Bacteria;p__Bacteroidota;c__Bacteroidia;o__Flavobacteriales;f__Flavobacteriaceae;g__MS024-2A	91.7	blast;94.00 iPHoP-RF;50.70
IMGVR_UViG_3300046655_001110|3300046655|Ga0494524_0000036	56.02	d__Bacteria;p__Bacteroidota;c__Bacteroidia;o__Flavobacteriales;f__Flavobacteriaceae;g__MS024-2A	91.6	blast;93.90
IMGVR_UViG_3300047359_000909|3300047359|Ga0494575_004362	55.69	d__Bacteria;p__Bacteroidota;c__Bacteroidia;o__Flavobacteriales;f__Flavobacteriaceae;g__MS024-2A	94.2	blast;95.90
IMGVR_UViG_3300047375_001005|3300047375|Ga0494522_000323	38.2	d__Bacteria;p__Bacteroidota;c__Bacteroidia;o__Flavobacteriales;f__Flavobacteriaceae;g__MS024-2A	90.6	blast;93.00 iPHoP-RF;57.60
IMGVR_UViG_3300047383_000591|3300047383|Ga0494449_0005835	54.04	d__Bacteria;p__Bacteroidota;c__Bacteroidia;o__Flavobacteriales;f__Flavobacteriaceae;g__MS024-2A	94	blast;95.80 iPHoP-RF;87.90
IMGVR_UViG_3300045999_008926|3300045999|Ga0485173_0006904	45.23	d__Bacteria;p__Bacteroidota;c__Bacteroidia;o__Flavobacteriales;f__Flavobacteriaceae;g__PRS1	90.7	iPHoP-RF;93.10
IMGVR_UViG_3300000525_000026|3300000525|JGI1221J11331_1000067	39.96	d__Bacteria;p__Bacteroidota;c__Bacteroidia;o__Flavobacteriales;f__Flavobacteriaceae;g__Psychroflexus	90.1	blast;92.60
IMGVR_UViG_3300017721_000989|3300017721|Ga0181373_1000656	41.86	d__Bacteria;p__Bacteroidota;c__Bacteroidia;o__Flavobacteriales;f__Flavobacteriaceae;g__Psychroserpens	93.1	iPHoP-RF;95.10
IMGVR_UViG_3300000101_000039|3300000101|DelMOSum2010_c10000344	47.27	d__Bacteria;p__Bacteroidota;c__Bacteroidia;o__Flavobacteriales;f__Flavobacteriaceae;g__SCGC-AAA160-P02	90.4	blast;92.90 iPHoP-RF;73.50
IMGVR_UViG_3300000159_000139|3300000159|LPaug08P2610mDRAFT_c1000063	38.9	d__Bacteria;p__Bacteroidota;c__Bacteroidia;o__Flavobacteriales;f__Flavobacteriaceae;g__SCGC-AAA160-P02	96.7	blast;97.70 iPHoP-RF;72.40
IMGVR_UViG_3300017763_005946|3300017763|Ga0181410_1000204	22.68	d__Bacteria;p__Bacteroidota;c__Bacteroidia;o__Flavobacteriales;f__Flavobacteriaceae;g__SCGC-AAA160-P02	93.4	blast;95.30 iPHoP-RF;87.60
IMGVR_UViG_3300025849_003637|3300025849|Ga0209603_1000676	38.71	d__Bacteria;p__Bacteroidota;c__Bacteroidia;o__Flavobacteriales;f__Flavobacteriaceae;g__SCGC-AAA160-P02	93	blast;95.00 iPHoP-RF;61.10
IMGVR_UViG_3300027522_001902|3300027522|Ga0209384_1000598	24.09	d__Bacteria;p__Bacteroidota;c__Bacteroidia;o__Flavobacteriales;f__Flavobacteriaceae;g__SCGC-AAA160-P02	92.7	blast;94.80 iPHoP-RF;69.10
IMGVR_UViG_3300049783_001308|3300049783|Ga0491198_0002359	31.85	d__Bacteria;p__Bacteroidota;c__Bacteroidia;o__Flavobacteriales;f__Flavobacteriaceae;g__SCGC-AAA160-P02	96.7	blast;97.70 iPHoP-RF;77.30
IMGVR_UViG_3300007542_007474|3300007542|Ga0099846_1000153	23.92	d__Bacteria;p__Bacteroidota;c__Bacteroidia;o__Flavobacteriales;f__Flavobacteriaceae;g__Winogradskyella	90.6	blast;93.00 iPHoP-RF;83.30
IMGVR_UViG_3300008117_000469|3300008117|Ga0114351_1001965	45.39	d__Bacteria;p__Bacteroidota;c__Bacteroidia;o__Flavobacteriales;f__Flavobacteriaceae;g__Winogradskyella	92.1	blast;94.30 iPHoP-RF;78.30
IMGVR_UViG_3300017714_000109|3300017714|Ga0181412_1000154	76.57	d__Bacteria;p__Bacteroidota;c__Bacteroidia;o__Flavobacteriales;f__Flavobacteriaceae;g__Winogradskyella	94.5	blast;96.10 iPHoP-RF;80.60
IMGVR_UViG_3300017721_000989|3300017721|Ga0181373_1000656	41.86	d__Bacteria;p__Bacteroidota;c__Bacteroidia;o__Flavobacteriales;f__Flavobacteriaceae;g__Winogradskyella	91.8	iPHoP-RF;94.10
IMGVR_UViG_3300017725_000047|3300017725|Ga0181398_1000062	76.56	d__Bacteria;p__Bacteroidota;c__Bacteroidia;o__Flavobacteriales;f__Flavobacteriaceae;g__Winogradskyella	90	blast;92.50 iPHoP-RF;80.80
IMGVR_UViG_3300017727_000165|3300017727|Ga0181401_1000221	76.56	d__Bacteria;p__Bacteroidota;c__Bacteroidia;o__Flavobacteriales;f__Flavobacteriaceae;g__Winogradskyella	94.5	blast;96.10 iPHoP-RF;75.20
IMGVR_UViG_3300017742_000087|3300017742|Ga0181399_1000114	76.56	d__Bacteria;p__Bacteroidota;c__Bacteroidia;o__Flavobacteriales;f__Flavobacteriaceae;g__Winogradskyella	94.6	blast;96.20 iPHoP-RF;63.80
IMGVR_UViG_3300017743_000080|3300017743|Ga0181402_1000100	76.53	d__Bacteria;p__Bacteroidota;c__Bacteroidia;o__Flavobacteriales;f__Flavobacteriaceae;g__Winogradskyella	90.1	blast;92.60 iPHoP-RF;80.00
IMGVR_UViG_3300017755_000116|3300017755|Ga0181411_1000155	76.57	d__Bacteria;p__Bacteroidota;c__Bacteroidia;o__Flavobacteriales;f__Flavobacteriaceae;g__Winogradskyella	94.5	blast;96.10 iPHoP-RF;73.50
IMGVR_UViG_3300017779_000169|3300017779|Ga0181395_1000242	76.53	d__Bacteria;p__Bacteroidota;c__Bacteroidia;o__Flavobacteriales;f__Flavobacteriaceae;g__Winogradskyella	94.5	blast;96.10 iPHoP-RF;74.80
IMGVR_UViG_3300025276_004419|3300025276|Ga0208814_1000028	49.04	d__Bacteria;p__Bacteroidota;c__Bacteroidia;o__Flavobacteriales;f__Flavobacteriaceae;g__Winogradskyella	92.2	blast;94.40 iPHoP-RF;66.30
IMGVR_UViG_3300025655_000069|3300025655|Ga0208795_1000068	21.06	d__Bacteria;p__Bacteroidota;c__Bacteroidia;o__Flavobacteriales;f__Flavobacteriaceae;g__Winogradskyella	94.3	blast;96.00 iPHoP-RF;71.30
IMGVR_UViG_3300007541_000861|3300007541|Ga0099848_1001256	23.86	d__Bacteria;p__Bacteroidota;c__Bacteroidia;o__Flavobacteriales;f__Salibacteraceae;g__SHAN690	92	blast;94.20 iPHoP-RF;80.60
IMGVR_UViG_3300007542_007944|3300007542|Ga0099846_1000447	23.86	d__Bacteria;p__Bacteroidota;c__Bacteroidia;o__Flavobacteriales;f__Salibacteraceae;g__SHAN690	92	blast;94.20 iPHoP-RF;87.30
IMGVR_UViG_3300025646_000185|3300025646|Ga0208161_1000216	23.83	d__Bacteria;p__Bacteroidota;c__Bacteroidia;o__Flavobacteriales;f__Salibacteraceae;g__SHAN690	92	blast;94.20 iPHoP-RF;81.10
IMGVR_UViG_3300025655_000245|3300025655|Ga0208795_1000269	28.06	d__Bacteria;p__Bacteroidota;c__Bacteroidia;o__Flavobacteriales;f__Salibacteraceae;g__SHAN690	92	blast;94.20 iPHoP-RF;82.80
IMGVR_UViG_3300034418_013122|3300034418|Ga0348337_000808	44.67	d__Bacteria;p__Bacteroidota;c__Bacteroidia;o__Flavobacteriales;f__Salibacteraceae;g__SHAN690	90.7	blast;93.10 iPHoP-RF;73.00
IMGVR_UViG_3300024228_000015|3300024228|Ga0228633_1000048	13.84	d__Bacteria;p__Bacteroidota;c__Bacteroidia;o__Flavobacteriales;f__UA16;g__ASP10-05a	90.8	blast;93.20 iPHoP-RF;75.90
IMGVR_UViG_3300034341_000532|3300034341|Ga0376135_00087	23.29	d__Bacteria;p__Bacteroidota;c__Bacteroidia;o__Flavobacteriales;f__UA16;g__ASP10-05a	90.6	blast;93.00
IMGVR_UViG_3300034777_000341|3300034777|Ga0376134_00015	24.58	d__Bacteria;p__Bacteroidota;c__Bacteroidia;o__Flavobacteriales;f__UA16;g__ASP10-05a	91	blast;93.40
IMGVR_UViG_3300021365_000081|3300021365|Ga0206123_10000976	19.06	d__Bacteria;p__Bacteroidota;c__Bacteroidia;o__Flavobacteriales;f__Vicingaceae;g__BRH-c54	90.2	blast;92.70
IMGVR_UViG_3300025892_000230|3300025892|Ga0209630_10002283	13.62	d__Bacteria;p__Bacteroidota;c__Bacteroidia;o__Flavobacteriales;f__Vicingaceae;g__BRH-c54	93.4	blast;95.30 iPHoP-RF;60.10
IMGVR_UViG_3300030104_007780|3300030104|Ga0183682_1000076	36.06	d__Bacteria;p__Bacteroidota;c__Bacteroidia;o__Flavobacteriales;f__Vicingaceae;g__BRH-c54	91.6	blast;93.90 iPHoP-RF;60.90
IMGVR_UViG_3300044233_005489|3300044233|Ga0466310_000211	14.65	d__Bacteria;p__Bacteroidota;c__Bacteroidia;o__Flavobacteriales;f__Vicingaceae;g__BRH-c54	93.9	blast;95.70 iPHoP-RF;56.00
IMGVR_UViG_3300032293_002078|3300032293|Ga0335299_1031485	21.73	d__Bacteria;p__Bacteroidota;c__Bacteroidia;o__Flavobacteriales;f__Weeksellaceae;g__Kaistella	94.7	CRISPR;96.30
IMGVR_UViG_3300025168_000061|3300025168|Ga0209337_1000089	52.49	d__Bacteria;p__Marinisomatota;c__Marinisomatia;o__Marinisomatales;f__UBA1611;g__TMED80	90.1	blast;92.60
IMGVR_UViG_3300025894_000180|3300025894|Ga0209335_10004848	30.23	d__Bacteria;p__Marinisomatota;c__Marinisomatia;o__Marinisomatales;f__UBA1611;g__TMED80	95.6	blast;96.90
IMGVR_UViG_3300020187_000089|3300020187|Ga0206130_10001301	14.07	d__Bacteria;p__Myxococcota;c__UBA796;o__UBA796;f__UBA796;g__CAJWHX01	90.9	blast;93.30 iPHoP-RF;66.00
IMGVR_UViG_3300025886_000053|3300025886|Ga0209632_10000395	20.08	d__Bacteria;p__Myxococcota;c__UBA796;o__UBA796;f__UBA796;g__CAJWHX01	90.3	blast;92.80
IMGVR_UViG_3300001472_005656|3300001472|JGI24004J15324_10003472	44.72	d__Bacteria;p__Patescibacteria;c__Paceibacteria;o__SW-4-49-11;f__SW-4-49-11;g__CALRBF01	94.6	blast;96.20
IMGVR_UViG_3300030328_005296|3300030328|Ga0183659_1000119	30.05	d__Bacteria;p__Patescibacteria;c__Paceibacteria;o__SW-4-49-11;f__SW-4-49-11;g__CALRBF01	92.5	blast;94.60 iPHoP-RF;52.80
IMGVR_UViG_3300030450_004302|3300030450|Ga0183656_1000076	30.05	d__Bacteria;p__Patescibacteria;c__Paceibacteria;o__SW-4-49-11;f__SW-4-49-11;g__CALRBF01	92.5	blast;94.60 iPHoP-RF;67.30
IMGVR_UViG_3300037991_006396|3300037991|Ga0183737_002899	33.79	d__Bacteria;p__Patescibacteria;c__Paceibacteria;o__SW-4-49-11;f__SW-4-49-11;g__CALRBF01	95.7	blast;97.00
IMGVR_UViG_3300000116_000301|3300000116|DelMOSpr2010_c10000686	58.07	d__Bacteria;p__Planctomycetota;c__Phycisphaerae;o__Phycisphaerales;f__UBA1924;g__UBA1924	95.3	blast;96.70 iPHoP-RF;68.60
IMGVR_UViG_3300017706_001457|3300017706|Ga0181377_1000053	27.44	d__Bacteria;p__Planctomycetota;c__Phycisphaerae;o__Phycisphaerales;f__UBA1924;g__UBA1924	93.6	blast;95.50 iPHoP-RF;51.50
IMGVR_UViG_3300025138_000093|3300025138|Ga0209634_1000253	33.11	d__Bacteria;p__Planctomycetota;c__Phycisphaerae;o__Phycisphaerales;f__UBA1924;g__UBA1924	93	blast;95.00
IMGVR_UViG_3300026187_000025|3300026187|Ga0209929_1000032	20.95	d__Bacteria;p__Planctomycetota;c__Phycisphaerae;o__Phycisphaerales;f__UBA1924;g__UBA1924	92.1	blast;94.30
IMGVR_UViG_3300030098_005409|3300030098|Ga0183663_1000005	56.21	d__Bacteria;p__Planctomycetota;c__Planctomycetia;o__Pirellulales;f__Pirellulaceae;g__GCA-2701545	90.8	blast;93.20
IMGVR_UViG_3300030107_007542|3300030107|Ga0183702_1000003	35.53	d__Bacteria;p__Planctomycetota;c__Planctomycetia;o__Pirellulales;f__Pirellulaceae;g__GCA-2701545	90.7	blast;93.10
IMGVR_UViG_3300021197_001902|3300021197|Ga0219031_10357	53.59	d__Bacteria;p__Pseudomonadota;c__Alphaproteobacteria;o__Caulobacterales;f__Hyphomonadaceae;g__Hyphomonas	91.6	blast;93.90 iPHoP-RF;63.00
IMGVR_UViG_3300030098_005409|3300030098|Ga0183663_1000005	56.21	d__Bacteria;p__Pseudomonadota;c__Alphaproteobacteria;o__Caulobacterales;f__Hyphomonadaceae;g__Hyphomonas	93.6	blast;95.50
IMGVR_UViG_3300030329_003987|3300030329|Ga0183661_1000568	24.02	d__Bacteria;p__Pseudomonadota;c__Alphaproteobacteria;o__Caulobacterales;f__Hyphomonadaceae;g__Hyphomonas	90.3	blast;92.80 iPHoP-RF;81.90
IMGVR_UViG_3300000101_000311|3300000101|DelMOSum2010_c10001487	30.1	d__Bacteria;p__Pseudomonadota;c__Alphaproteobacteria;o__Pelagibacterales;f__Pelagibacteraceae;g__Pelagibacter	93.6	blast;95.50
IMGVR_UViG_3300000115_000457|3300000115|DelMOSum2011_c10001472	30.1	d__Bacteria;p__Pseudomonadota;c__Alphaproteobacteria;o__Pelagibacterales;f__Pelagibacteraceae;g__Pelagibacter	93.6	blast;95.50 iPHoP-RF;58.20
IMGVR_UViG_3300017720_000053|3300017720|Ga0181383_1000073	62.55	d__Bacteria;p__Pseudomonadota;c__Alphaproteobacteria;o__Pelagibacterales;f__Pelagibacteraceae;g__Pelagibacter	91.5	blast;93.80
IMGVR_UViG_3300017757_000001|3300017757|Ga0181420_1000001	45.65	d__Bacteria;p__Pseudomonadota;c__Alphaproteobacteria;o__Pelagibacterales;f__Pelagibacteraceae;g__Pelagibacter	90	blast;92.50
IMGVR_UViG_3300017757_000044|3300017757|Ga0181420_1000052	63.37	d__Bacteria;p__Pseudomonadota;c__Alphaproteobacteria;o__Pelagibacterales;f__Pelagibacteraceae;g__Pelagibacter	91.5	blast;93.80 iPHoP-RF;51.20
IMGVR_UViG_3300017768_000028|3300017768|Ga0187220_1000038	62.55	d__Bacteria;p__Pseudomonadota;c__Alphaproteobacteria;o__Pelagibacterales;f__Pelagibacteraceae;g__Pelagibacter	91.5	blast;93.80
IMGVR_UViG_3300017772_004177|3300017772|Ga0181430_1000065	40.11	d__Bacteria;p__Pseudomonadota;c__Alphaproteobacteria;o__Pelagibacterales;f__Pelagibacteraceae;g__Pelagibacter	90.8	blast;93.20 iPHoP-RF;59.20
IMGVR_UViG_3300020452_000654|3300020452|Ga0211545_10007160	52.51	d__Bacteria;p__Pseudomonadota;c__Alphaproteobacteria;o__Pelagibacterales;f__Pelagibacteraceae;g__Pelagibacter	91.5	blast;93.80 iPHoP-RF;56.20
IMGVR_UViG_3300020468_000454|3300020468|Ga0211475_10005981	50.86	d__Bacteria;p__Pseudomonadota;c__Alphaproteobacteria;o__Pelagibacterales;f__Pelagibacteraceae;g__Pelagibacter	91.5	blast;93.80 iPHoP-RF;68.00
IMGVR_UViG_3300020474_001992|3300020474|Ga0211547_10008939	52.6	d__Bacteria;p__Pseudomonadota;c__Alphaproteobacteria;o__Pelagibacterales;f__Pelagibacteraceae;g__Pelagibacter	91.5	blast;93.80 iPHoP-RF;63.00
IMGVR_UViG_3300020475_001536|3300020475|Ga0211541_10003735	56.79	d__Bacteria;p__Pseudomonadota;c__Alphaproteobacteria;o__Pelagibacterales;f__Pelagibacteraceae;g__Pelagibacter	91.5	blast;93.80 iPHoP-RF;82.80
IMGVR_UViG_3300025120_001318|3300025120|Ga0209535_1001728	34.11	d__Bacteria;p__Pseudomonadota;c__Alphaproteobacteria;o__Pelagibacterales;f__Pelagibacteraceae;g__Pelagibacter	91	blast;93.40 iPHoP-RF;54.40
IMGVR_UViG_3300025655_000368|3300025655|Ga0208795_1000421	51.98	d__Bacteria;p__Pseudomonadota;c__Alphaproteobacteria;o__Pelagibacterales;f__Pelagibacteraceae;g__Pelagibacter	91	blast;93.40 iPHoP-RF;66.50
IMGVR_UViG_3300025892_000041|3300025892|Ga0209630_10000506	51.12	d__Bacteria;p__Pseudomonadota;c__Alphaproteobacteria;o__Pelagibacterales;f__Pelagibacteraceae;g__Pelagibacter	90.8	blast;93.20 iPHoP-RF;54.40
IMGVR_UViG_3300034375_008440|3300034375|Ga0348336_001318	21.12	d__Bacteria;p__Pseudomonadota;c__Alphaproteobacteria;o__Pelagibacterales;f__Pelagibacteraceae;g__Pelagibacter	91.4	blast;93.70
IMGVR_UViG_3300046389_000491|3300046389|Ga0494564_0000069	52.08	d__Bacteria;p__Pseudomonadota;c__Alphaproteobacteria;o__Pelagibacterales;f__Pelagibacteraceae;g__Pelagibacter	90.6	blast;93.00 iPHoP-RF;52.20
IMGVR_UViG_3300047357_001131|3300047357|Ga0494568_000253	45.77	d__Bacteria;p__Pseudomonadota;c__Alphaproteobacteria;o__Pelagibacterales;f__Pelagibacteraceae;g__Pelagibacter	90.6	blast;93.00
IMGVR_UViG_3300047360_000172|3300047360|Ga0494576_0000036	57.83	d__Bacteria;p__Pseudomonadota;c__Alphaproteobacteria;o__Pelagibacterales;f__Pelagibacteraceae;g__Pelagibacter	90.6	blast;93.00 iPHoP-RF;53.60
IMGVR_UViG_3300000101_006196|3300000101|DelMOSum2010_c10004334	23.91	d__Bacteria;p__Pseudomonadota;c__Gammaproteobacteria;o__Pseudomonadales;f__Halieaceae;g__Haliea	94.5	blast;96.10 iPHoP-RF;54.60
IMGVR_UViG_3300000115_000258|3300000115|DelMOSum2011_c10000811	23.59	d__Bacteria;p__Pseudomonadota;c__Gammaproteobacteria;o__Pseudomonadales;f__Halieaceae;g__Haliea	94.5	blast;96.10
IMGVR_UViG_3300000116_000407|3300000116|DelMOSpr2010_c10000895	23.59	d__Bacteria;p__Pseudomonadota;c__Gammaproteobacteria;o__Pseudomonadales;f__Halieaceae;g__Haliea	94.5	blast;96.10
IMGVR_UViG_3300002144_000846|3300002144|M2t2BS2_11007344	23.27	d__Bacteria;p__Pseudomonadota;c__Gammaproteobacteria;o__Pseudomonadales;f__Halieaceae;g__Haliea	93.6	blast;95.50
IMGVR_UViG_3300017713_000269|3300017713|Ga0181391_1000351	26.65	d__Bacteria;p__Pseudomonadota;c__Gammaproteobacteria;o__Pseudomonadales;f__Halieaceae;g__Haliea	94.3	blast;96.00 iPHoP-RF;58.40
IMGVR_UViG_3300017720_003409|3300017720|Ga0181383_1000075	23.15	d__Bacteria;p__Pseudomonadota;c__Gammaproteobacteria;o__Pseudomonadales;f__Halieaceae;g__Haliea	90.3	blast;92.80 iPHoP-RF;60.10
IMGVR_UViG_3300017725_003269|3300017725|Ga0181398_1000035	22.64	d__Bacteria;p__Pseudomonadota;c__Gammaproteobacteria;o__Pseudomonadales;f__Halieaceae;g__Haliea	90.2	blast;92.70
IMGVR_UViG_3300017727_005586|3300017727|Ga0181401_1000132	20.8	d__Bacteria;p__Pseudomonadota;c__Gammaproteobacteria;o__Pseudomonadales;f__Halieaceae;g__Haliea	90.2	blast;92.70 iPHoP-RF;67.00
IMGVR_UViG_3300017737_004008|3300017737|Ga0187218_1000732	26.35	d__Bacteria;p__Pseudomonadota;c__Gammaproteobacteria;o__Pseudomonadales;f__Halieaceae;g__Haliea	94.3	blast;96.00 iPHoP-RF;54.60
IMGVR_UViG_3300017746_000791|3300017746|Ga0181389_1001241	24	d__Bacteria;p__Pseudomonadota;c__Gammaproteobacteria;o__Pseudomonadales;f__Halieaceae;g__Haliea	94.2	blast;95.90
IMGVR_UViG_3300017748_005032|3300017748|Ga0181393_1000034	22.94	d__Bacteria;p__Pseudomonadota;c__Gammaproteobacteria;o__Pseudomonadales;f__Halieaceae;g__Haliea	90.3	blast;92.80 iPHoP-RF;55.40
IMGVR_UViG_3300017758_005275|3300017758|Ga0181409_1002338	56.91	d__Bacteria;p__Pseudomonadota;c__Gammaproteobacteria;o__Pseudomonadales;f__Halieaceae;g__Haliea	91.6	blast;93.90 iPHoP-RF;51.20
IMGVR_UViG_3300017779_006282|3300017779|Ga0181395_1000183	26.66	d__Bacteria;p__Pseudomonadota;c__Gammaproteobacteria;o__Pseudomonadales;f__Halieaceae;g__Haliea	90.3	blast;92.80
IMGVR_UViG_3300020166_000242|3300020166|Ga0206128_1003431	24.34	d__Bacteria;p__Pseudomonadota;c__Gammaproteobacteria;o__Pseudomonadales;f__Halieaceae;g__Haliea	94.2	blast;95.90 iPHoP-RF;55.40
IMGVR_UViG_3300020169_000121|3300020169|Ga0206127_1001722	23.61	d__Bacteria;p__Pseudomonadota;c__Gammaproteobacteria;o__Pseudomonadales;f__Halieaceae;g__Haliea	94.2	blast;95.90
IMGVR_UViG_3300020169_000122|3300020169|Ga0206127_1001731	36.71	d__Bacteria;p__Pseudomonadota;c__Gammaproteobacteria;o__Pseudomonadales;f__Halieaceae;g__Haliea	94.6	blast;96.20
IMGVR_UViG_3300020185_003682|3300020185|Ga0206131_10001760	22.63	d__Bacteria;p__Pseudomonadota;c__Gammaproteobacteria;o__Pseudomonadales;f__Halieaceae;g__Haliea	94.7	blast;96.30
IMGVR_UViG_3300020595_000205|3300020595|Ga0206126_10002050	36.65	d__Bacteria;p__Pseudomonadota;c__Gammaproteobacteria;o__Pseudomonadales;f__Halieaceae;g__Haliea	93.8	blast;95.60
IMGVR_UViG_3300021365_000161|3300021365|Ga0206123_10001797	24.81	d__Bacteria;p__Pseudomonadota;c__Gammaproteobacteria;o__Pseudomonadales;f__Halieaceae;g__Haliea	94.3	blast;96.00
IMGVR_UViG_3300023172_000435|3300023172|Ga0255766_10003246	24.16	d__Bacteria;p__Pseudomonadota;c__Gammaproteobacteria;o__Pseudomonadales;f__Halieaceae;g__Haliea	92.5	blast;94.60
IMGVR_UViG_3300025543_000395|3300025543|Ga0208303_1000426	26.33	d__Bacteria;p__Pseudomonadota;c__Gammaproteobacteria;o__Pseudomonadales;f__Halieaceae;g__Haliea	91.5	blast;93.80
IMGVR_UViG_3300025543_005566|3300025543|Ga0208303_1000013	44.49	d__Bacteria;p__Pseudomonadota;c__Gammaproteobacteria;o__Pseudomonadales;f__Halieaceae;g__Haliea	93	blast;95.00 iPHoP-RF;56.20
IMGVR_UViG_3300025543_005598|3300025543|Ga0208303_1001343	23.59	d__Bacteria;p__Pseudomonadota;c__Gammaproteobacteria;o__Pseudomonadales;f__Halieaceae;g__Haliea	94.5	blast;96.10 iPHoP-RF;56.20
IMGVR_UViG_3300025646_000227|3300025646|Ga0208161_1000274	31.62	d__Bacteria;p__Pseudomonadota;c__Gammaproteobacteria;o__Pseudomonadales;f__Halieaceae;g__Haliea	91.5	blast;93.80
IMGVR_UViG_3300025646_001531|3300025646|Ga0208161_1002313	43.7	d__Bacteria;p__Pseudomonadota;c__Gammaproteobacteria;o__Pseudomonadales;f__Halieaceae;g__Haliea	92.3	blast;94.50
IMGVR_UViG_3300025674_000113|3300025674|Ga0208162_1000126	36.32	d__Bacteria;p__Pseudomonadota;c__Gammaproteobacteria;o__Pseudomonadales;f__Halieaceae;g__Haliea	92.3	blast;94.50
IMGVR_UViG_3300025853_000744|3300025853|Ga0208645_1001301	29.27	d__Bacteria;p__Pseudomonadota;c__Gammaproteobacteria;o__Pseudomonadales;f__Halieaceae;g__Haliea	94.5	blast;96.10
IMGVR_UViG_3300027833_000359|3300027833|Ga0209092_10002725	36.24	d__Bacteria;p__Pseudomonadota;c__Gammaproteobacteria;o__Pseudomonadales;f__Halieaceae;g__Haliea	94.2	blast;95.90
IMGVR_UViG_3300034375_011507|3300034375|Ga0348336_000666	52.72	d__Bacteria;p__Pseudomonadota;c__Gammaproteobacteria;o__Pseudomonadales;f__Halieaceae;g__Haliea	91.4	blast;93.70
IMGVR_UViG_3300034418_011628|3300034418|Ga0348337_002164	46.67	d__Bacteria;p__Pseudomonadota;c__Gammaproteobacteria;o__Pseudomonadales;f__Halieaceae;g__Haliea	93.6	blast;95.50
IMGVR_UViG_3300034418_011656|3300034418|Ga0348337_001938	24.44	d__Bacteria;p__Pseudomonadota;c__Gammaproteobacteria;o__Pseudomonadales;f__Halieaceae;g__Haliea	92	blast;94.20
IMGVR_UViG_3300047375_001031|3300047375|Ga0494522_000053	39.44	d__Bacteria;p__Pseudomonadota;c__Gammaproteobacteria;o__Pseudomonadales;f__Halieaceae;g__Haliea	91	blast;93.40
IMGVR_UViG_3300000115_000101|3300000115|DelMOSum2011_c10000347	29.83	d__Bacteria;p__RUG730;c__RUG730;o__RUG730;f__JAAEPJ01;g__JAAEPJ01	90.3	blast;92.80
IMGVR_UViG_3300000116_000101|3300000116|DelMOSpr2010_c10000293	29.83	d__Bacteria;p__RUG730;c__RUG730;o__RUG730;f__JAAEPJ01;g__JAAEPJ01	90.6	blast;93.00
IMGVR_UViG_3300000127_000004|3300000127|SA_S1_NOR05_45mDRAFT_c10000015	32.68	d__Bacteria;p__RUG730;c__RUG730;o__RUG730;f__JAAEPJ01;g__JAAEPJ01	90.8	blast;93.20 iPHoP-RF;67.50
IMGVR_UViG_3300000128_000002|3300000128|SA_S1_NOR08_45mDRAFT_c10000006	36.28	d__Bacteria;p__RUG730;c__RUG730;o__RUG730;f__JAAEPJ01;g__JAAEPJ01	92	blast;94.20
IMGVR_UViG_3300000130_000012|3300000130|SA_S2_NOR15_50mDRAFT_c10000139	34.68	d__Bacteria;p__RUG730;c__RUG730;o__RUG730;f__JAAEPJ01;g__JAAEPJ01	96.4	blast;97.50
IMGVR_UViG_3300000133_000005|3300000133|SA_S1_NOR02_45mDRAFT_c1000008	32.68	d__Bacteria;p__RUG730;c__RUG730;o__RUG730;f__JAAEPJ01;g__JAAEPJ01	90.8	blast;93.20 iPHoP-RF;57.90
IMGVR_UViG_3300000243_000007|3300000243|SA_S2_NOR18_50mDRAFT_1000011	32.68	d__Bacteria;p__RUG730;c__RUG730;o__RUG730;f__JAAEPJ01;g__JAAEPJ01	90.8	blast;93.20 iPHoP-RF;58.70
IMGVR_UViG_3300001348_000213|3300001348|JGI20154J14316_10003155	48.79	d__Bacteria;p__RUG730;c__RUG730;o__RUG730;f__JAAEPJ01;g__JAAEPJ01	90.8	blast;93.20 iPHoP-RF;52.80
IMGVR_UViG_3300001349_000052|3300001349|JGI20160J14292_10000596	36.26	d__Bacteria;p__RUG730;c__RUG730;o__RUG730;f__JAAEPJ01;g__JAAEPJ01	90.3	blast;92.80
IMGVR_UViG_3300002186_000092|3300002186|JGI24539J26755_10003152	32.06	d__Bacteria;p__RUG730;c__RUG730;o__RUG730;f__JAAEPJ01;g__JAAEPJ01	93.4	blast;95.30 iPHoP-RF;61.70
IMGVR_UViG_3300009438_000024|3300009438|Ga0115559_1000595	47.34	d__Bacteria;p__RUG730;c__RUG730;o__RUG730;f__JAAEPJ01;g__JAAEPJ01	91.8	blast;94.10
IMGVR_UViG_3300017735_000050|3300017735|Ga0181431_1000066	33.16	d__Bacteria;p__RUG730;c__RUG730;o__RUG730;f__JAAEPJ01;g__JAAEPJ01	93.1	blast;95.10 iPHoP-RF;57.10
IMGVR_UViG_3300017752_000093|3300017752|Ga0181400_1000118	34.88	d__Bacteria;p__RUG730;c__RUG730;o__RUG730;f__JAAEPJ01;g__JAAEPJ01	90.8	blast;93.20 iPHoP-RF;63.50
IMGVR_UViG_3300020182_000161|3300020182|Ga0206129_10002007	31.48	d__Bacteria;p__RUG730;c__RUG730;o__RUG730;f__JAAEPJ01;g__JAAEPJ01	94.6	blast;96.20
IMGVR_UViG_3300021371_000099|3300021371|Ga0213863_10000741	39.52	d__Bacteria;p__RUG730;c__RUG730;o__RUG730;f__JAAEPJ01;g__JAAEPJ01	94	blast;95.80
IMGVR_UViG_3300022053_000008|3300022053|Ga0212030_1000007	33.25	d__Bacteria;p__RUG730;c__RUG730;o__RUG730;f__JAAEPJ01;g__JAAEPJ01	94.2	blast;95.90
IMGVR_UViG_3300024581_003454|3300024581|Ga0265365_1000372	35.33	d__Bacteria;p__RUG730;c__RUG730;o__RUG730;f__JAAEPJ01;g__JAAEPJ01	93.4	blast;95.30
IMGVR_UViG_3300025120_000257|3300025120|Ga0209535_1000314	33.93	d__Bacteria;p__RUG730;c__RUG730;o__RUG730;f__JAAEPJ01;g__JAAEPJ01	90.3	blast;92.80
IMGVR_UViG_3300025120_000566|3300025120|Ga0209535_1000699	41.87	d__Bacteria;p__RUG730;c__RUG730;o__RUG730;f__JAAEPJ01;g__JAAEPJ01	93.9	blast;95.70 iPHoP-RF;58.20
IMGVR_UViG_3300025594_000015|3300025594|Ga0209094_1000233	29.72	d__Bacteria;p__RUG730;c__RUG730;o__RUG730;f__JAAEPJ01;g__JAAEPJ01	94.2	blast;95.90
IMGVR_UViG_3300025641_000039|3300025641|Ga0209833_1000629	38.3	d__Bacteria;p__RUG730;c__RUG730;o__RUG730;f__JAAEPJ01;g__JAAEPJ01	91.7	blast;94.00
IMGVR_UViG_3300025880_000078|3300025880|Ga0209534_10001225	34.97	d__Bacteria;p__RUG730;c__RUG730;o__RUG730;f__JAAEPJ01;g__JAAEPJ01	91.8	blast;94.10 iPHoP-RF;52.20
IMGVR_UViG_3300035070_003301|3300035070|Ga0374950_000034	33.36	d__Bacteria;p__RUG730;c__RUG730;o__RUG730;f__JAAEPJ01;g__JAAEPJ01	91.7	blast;94.00
IMGVR_UViG_3300046733_001064|3300046733|Ga0494539_000712	47.55	d__Bacteria;p__RUG730;c__RUG730;o__RUG730;f__JAAEPJ01;g__JAAEPJ01	90.3	blast;92.80 iPHoP-RF;51.50
IMGVR_UViG_3300048433_001275|3300048433|Ga0494409_000319	40.53	d__Bacteria;p__RUG730;c__RUG730;o__RUG730;f__JAAEPJ01;g__JAAEPJ01	94.6	blast;96.20
IMGVR_UViG_3300049225_000425|3300049225|Ga0494202_0000032	29.69	d__Bacteria;p__RUG730;c__RUG730;o__RUG730;f__JAAEPJ01;g__JAAEPJ01	92.5	blast;94.60

## Sheet: Data4- Taxonomy Order
Supplementary Data 4. Taxonomic profile of bacterial samples at the order level
		Active cells (Pacific)			Inactive cells (Pacific)			Active Cells (Mediterranean)
taxon_name	taxon_id	reads	percent_total	percent_bacteria	reads	percent_total	percent_bacteria	reads	percent_total	percent_bacteria
Bacteria;Proteobacteria;Betaproteobacteria;Nitrosomonadales	32003	518151	9.58761	20.1275	7323	0.039101	0.039314	3431532	67.3812	67.7002
Bacteria;Proteobacteria;Alphaproteobacteria;Pelagibacterales	54526	232747	4.30663	9.04104	22763	0.121543	0.122204	3	5.9e-05	5.9e-05
Bacteria;Proteobacteria;Alphaproteobacteria;Rickettsiales	766	152342	2.81886	5.91772	2981	0.015917	0.016004	28	0.00055	0.000552
Bacteria;Bacteroidetes;Flavobacteriia;Flavobacteriales	200644	87242	1.61428	3.38891	28818	0.153874	0.15471	40	0.000785	0.000789
Bacteria;Proteobacteria;Betaproteobacteria;Burkholderiales	80840	78607	1.4545	3.05348	26519	0.141598	0.142368	36091	0.70868	0.712034
Bacteria;Proteobacteria;Alphaproteobacteria;Rhodospirillales	204441	69237	1.28113	2.68951	585863	3.12821	3.14522	7152	0.140436	0.141101
Bacteria;Proteobacteria;Gammaproteobacteria;Thiotrichales	72273	63208	1.16957	2.45531	3756862	20.0597	20.1688	1476	0.028983	0.02912
Bacteria;Proteobacteria;Acidithiobacillia;Acidithiobacillales	225057	57366	1.06147	2.22838	592	0.003161	0.003178	7	0.000137	0.000138
Bacteria;Proteobacteria;Gammaproteobacteria;Enterobacterales	91347	55628	1.02931	2.16087	7329	0.039133	0.039346	392	0.007697	0.007734
Bacteria;Proteobacteria;Gammaproteobacteria;Pseudomonadales	72274	49701	0.919643	1.93063	22693	0.121169	0.121828	3590	0.070493	0.070827
Bacteria;Proteobacteria;Alphaproteobacteria;Rhodobacterales	204455	46498	0.860376	1.80621	53247	0.284312	0.285858	18672	0.366642	0.368377
Bacteria;Firmicutes;Clostridia;Clostridiales	186802	29516	0.546149	1.14655	17432	0.093078	0.093584	415	0.008149	0.008187
Archaea;Euryarchaeota;Methanomicrobia;Methanosarcinales	94695	26912	0.497966	0	748	0.003994	0	1	2e-05	0
Eukaryota;Chlorophyta;Mamiellophyceae;Mamiellales	13792	26324	0.487086	0	128	0.000683	0	0	0	0
Bacteria;Proteobacteria;Betaproteobacteria;Neisseriales	206351	20298	0.375584	0.788475	1243	0.006637	0.006673	51	0.001001	0.001006
Bacteria;Gemmatimonadetes;Gemmatimonadetes;Gemmatimonadales	219686	16936	0.313375	0.657878	736	0.00393	0.003951	1	2e-05	2e-05
Bacteria;Firmicutes;Bacilli;Lactobacillales	186826	14572	0.269633	0.566048	2392	0.012772	0.012842	29	0.000569	0.000572
Bacteria;Proteobacteria;Gammaproteobacteria;Chromatiales	135613	14455	0.267468	0.561504	3517	0.018779	0.018881	451	0.008856	0.008898
Bacteria;Proteobacteria;Gammaproteobacteria;Vibrionales	135623	13987	0.258808	0.543324	2928	0.015634	0.015719	2862	0.056198	0.056464
Bacteria;Proteobacteria;Gammaproteobacteria;Alteromonadales	135622	13356	0.247133	0.518813	13605	0.072644	0.073039	16137	0.316865	0.318364
Bacteria;Bacteroidetes;NA;Bacteroidetes Order II. Incertae sedis	1100069	13070	0.241841	0.507703	26	0.000139	0.00014	0	0	0
Bacteria;Proteobacteria;Alphaproteobacteria;Rhizobiales	356	13039	0.241267	0.506499	37949	0.202628	0.20373	18310	0.359533	0.361235
Bacteria;Proteobacteria;Deltaproteobacteria;Desulfuromonadales	69541	12244	0.226557	0.475617	2454	0.013103	0.013174	14	0.000275	0.000276
Bacteria;Fusobacteria;Fusobacteriia;Fusobacteriales	203491	10749	0.198894	0.417544	174	0.000929	0.000934	1	2e-05	2e-05
Bacteria;Actinobacteria;Actinobacteria;Streptomycetales	85011	10322	0.190993	0.400957	5830	0.031129	0.031298	185	0.003633	0.00365
Bacteria;Proteobacteria;Deltaproteobacteria;Candidatus Acidulodesulfobacterales	2597219	10282	0.190253	0.399404	15	8e-05	8.1e-05	0	0	0
Bacteria;Cyanobacteria;NA;Synechococcales	1890424	8914	0.16494	0.346264	7765	0.041461	0.041687	1102354	21.6457	21.7482
Bacteria;Bacteroidetes;Saprospiria;Saprospirales	1936988	8670	0.160425	0.336786	32967	0.176027	0.176984	6	0.000118	0.000118
Bacteria;Proteobacteria;Epsilonproteobacteria;Campylobacterales	213849	8524	0.157724	0.331114	5505	0.029394	0.029554	463	0.009091	0.009134
Bacteria;Firmicutes;Bacilli;Bacillales	1385	8004	0.148102	0.310915	20891	0.111547	0.112154	1098	0.02156	0.021662
Bacteria;Proteobacteria;Gammaproteobacteria;Orbales	1240482	7010	0.12971	0.272303	148	0.00079	0.000795	0	0	0
Bacteria;Proteobacteria;Gammaproteobacteria;Oceanospirillales	135619	5414	0.100178	0.210306	10472	0.055915	0.056219	2513	0.049345	0.049579
Bacteria;Bacteroidetes;Chitinophagia;Chitinophagales	1853229	4963	0.091833	0.192787	3465	0.018501	0.018602	5	9.8e-05	9.9e-05
Bacteria;Proteobacteria;Alphaproteobacteria;Sphingomonadales	204457	4847	0.089686	0.188281	4228	0.022575	0.022698	5778	0.113456	0.113993
Bacteria;Bacteroidetes;Cytophagia;Cytophagales	768507	4827	0.089316	0.187505	18449	0.098508	0.099044	177	0.003476	0.003492
Bacteria;Actinobacteria;Actinobacteria;Corynebacteriales	85007	4717	0.087281	0.183232	11396	0.060849	0.06118	4	7.9e-05	7.9e-05
Bacteria;Actinobacteria;Actinobacteria;Micrococcales	85006	4637	0.085801	0.180124	11211	0.059861	0.060187	155	0.003044	0.003058
Bacteria;Proteobacteria;Gammaproteobacteria;Pasteurellales	135625	4524	0.08371	0.175734	847	0.004523	0.004547	28	0.00055	0.000552
Bacteria;Proteobacteria;Gammaproteobacteria;Methylococcales	135618	4290	0.07938	0.166645	2066	0.011031	0.011091	25	0.000491	0.000493
Archaea;Euryarchaeota;Thermoplasmata;Thermoplasmatales	2301	4270	0.07901	0	50	0.000267	0	0	0	0
Bacteria;Verrucomicrobia;Verrucomicrobiae;Verrucomicrobiales	48461	2585	0.047832	0.100414	36707	0.195997	0.197062	3	5.9e-05	5.9e-05
Bacteria;Cyanobacteria;NA;Oscillatoriales	1150	2277	0.042132	0.08845	1468	0.007838	0.007881	5946	0.116755	0.117308
Bacteria;Proteobacteria;Gammaproteobacteria;Cellvibrionales	1706369	2204	0.040782	0.085614	5297	0.028283	0.028437	46	0.000903	0.000908
Bacteria;Bacteroidetes;Bacteroidia;Bacteroidales	171549	2145	0.03969	0.083322	7888	0.042118	0.042347	27720	0.544307	0.546884
Bacteria;Proteobacteria;Gammaproteobacteria;Legionellales	118969	1956	0.036193	0.075981	12248	0.065398	0.065754	11127	0.218489	0.219523
Bacteria;Proteobacteria;Gammaproteobacteria;Nevskiales	1775403	1616	0.029902	0.062773	1379	0.007363	0.007403	57	0.001119	0.001125
Bacteria;Proteobacteria;Gammaproteobacteria;Xanthomonadales	135614	1579	0.029217	0.061336	5409	0.028881	0.029038	19890	0.390558	0.392407
Bacteria;Firmicutes;Tissierellia;Tissierellales	1737405	1307	0.024184	0.05077	182	0.000972	0.000977	0	0	0
Archaea;Euryarchaeota;Candidatus Poseidoniia;Candidatus Poseidoniales	133814	1291	0.023888	0	3594	0.01919	0	0	0	0
Archaea;Crenarchaeota;Thermoprotei;Sulfolobales	2281	1260	0.023314	0	1	5e-06	0	1	2e-05	0
Bacteria;Planctomycetes;Planctomycetia;Planctomycetales	112	1248	0.023092	0.048478	5194805	27.7376	27.8884	141	0.002769	0.002782
Bacteria;Actinobacteria;Actinobacteria;Streptosporangiales	85012	1123	0.020779	0.043623	4873	0.026019	0.026161	3	5.9e-05	5.9e-05
Bacteria;Bacteroidetes;Sphingobacteriia;Sphingobacteriales	200666	1074	0.019873	0.041719	4524	0.024156	0.024287	6806	0.133642	0.134275
Bacteria;Chrysiogenetes;Chrysiogenetes;Chrysiogenales	189769	991	0.018337	0.038495	353	0.001885	0.001895	3	5.9e-05	5.9e-05
Bacteria;Firmicutes;Clostridia;Halanaerobiales	53433	797	0.014747	0.030959	1110	0.005927	0.005959	1	2e-05	2e-05
Bacteria;Actinobacteria;Actinobacteria;Micromonosporales	85008	724	0.013397	0.028124	781	0.00417	0.004193	7	0.000137	0.000138
Bacteria;Proteobacteria;Oligoflexia;Bacteriovoracales	2024979	717	0.013267	0.027852	272	0.001452	0.00146	0	0	0
Bacteria;Tenericutes;Mollicutes;Mycoplasmatales	2085	708	0.0131	0.027502	384	0.00205	0.002062	0	0	0
Bacteria;Planctomycetes;Planctomycetia;Gemmatales	2691355	698	0.012915	0.027114	5176	0.027637	0.027787	2	3.9e-05	3.9e-05
Bacteria;Proteobacteria;Deltaproteobacteria;Desulfobacterales	213118	598	0.011065	0.023229	6587	0.035171	0.035362	11	0.000216	0.000217
Bacteria;Chlorobi;Chlorobia;Chlorobiales	191411	590	0.010917	0.022919	331	0.001767	0.001777	346	0.006794	0.006826
Bacteria;Proteobacteria;Deltaproteobacteria;Myxococcales	29	570	0.010547	0.022142	4236	0.022618	0.022741	1	2e-05	2e-05
Archaea;Euryarchaeota;Halobacteria;Halobacteriales	2235	551	0.010195	0	907	0.004843	0	4	7.9e-05	0
Bacteria;Firmicutes;Clostridia;Thermoanaerobacterales	68295	550	0.010177	0.021365	1543	0.008239	0.008284	2	3.9e-05	3.9e-05
Eukaryota;Euglenozoa;Kinetoplastea;Trypanosomatida	2704949	476	0.008808	0	5	2.7e-05	0	0	0	0
Bacteria;Spirochaetes;Spirochaetia;Spirochaetales	136	453	0.008382	0.017597	2511	0.013407	0.01348	34	0.000668	0.000671
Bacteria;Actinobacteria;Actinobacteria;Bifidobacteriales	85004	444	0.008216	0.017247	153	0.000817	0.000821	0	0	0
Eukaryota;Parabasalia;NA;Tritrichomonadida	740972	422	0.007808	0	11	5.9e-05	0	0	0	0
Bacteria;Actinobacteria;Acidimicrobiia;Acidimicrobiales	84993	365	0.006754	0.014178	1524	0.008137	0.008182	8	0.000157	0.000158
Eukaryota;Ascomycota;Saccharomycetes;Saccharomycetales	4892	353	0.006532	0	40	0.000214	0	6	0.000118	0
Bacteria;Lentisphaerae;Lentisphaeria;Victivallales	278082	332	0.006143	0.012897	13	6.9e-05	7e-05	0	0	0
Bacteria;Proteobacteria;Betaproteobacteria;Rhodocyclales	206389	308	0.005699	0.011964	901	0.004811	0.004837	963	0.018909	0.018999
Bacteria;Proteobacteria;Hydrogenophilalia;Hydrogenophilales	119069	290	0.005366	0.011265	61	0.000326	0.000327	0	0	0
Eukaryota;Ascomycota;Eurotiomycetes;Eurotiales	5042	231	0.004274	0	1436	0.007668	0	200	0.003927	0
Archaea;Euryarchaeota;Methanococci;Methanococcales	2182	223	0.004126	0	54	0.000288	0	0	0	0
Bacteria;Actinobacteria;Actinobacteria;Actinomycetales	2037	215	0.003978	0.008352	1036	0.005532	0.005562	1	2e-05	2e-05
Eukaryota;NA;Oomycetes;Pythiales	121069	203	0.003756	0	2	1.1e-05	0	0	0	0
Bacteria;Actinobacteria;Coriobacteriia;Eggerthellales	1643822	200	0.003701	0.007769	74	0.000395	0.000397	3	5.9e-05	5.9e-05
Eukaryota;Blastocladiomycota;Blastocladiomycetes;Blastocladiales	4805	199	0.003682	0	1	5e-06	0	0	0	0
Eukaryota;Ascomycota;Xylonomycetes;Xylonales	1217820	175	0.003238	0	0	0	0	0	0	0
Bacteria;Actinobacteria;Actinobacteria;Candidatus Actinomarinales	1389450	174	0.00322	0.006759	1	5e-06	5e-06	0	0	0
Bacteria;Proteobacteria;Gammaproteobacteria;Cardiobacteriales	135615	159	0.002942	0.006176	113	0.000603	0.000607	6	0.000118	0.000118
Bacteria;Proteobacteria;Betaproteobacteria;Ferrovales	1442155	143	0.002646	0.005555	39	0.000208	0.000209	0	0	0
Eukaryota;Evosea;Eumycetozoa;Acytosteliales	2058181	138	0.002553	0	18	9.6e-05	0	0	0	0
Bacteria;Actinobacteria;Actinobacteria;Pseudonocardiales	85010	135	0.002498	0.005244	4675	0.024962	0.025098	19	0.000373	0.000375
Archaea;Thaumarchaeota;NA;Nitrosopumilales	31932	127	0.00235	0	36	0.000192	0	0	0	0
Bacteria;Tenericutes;Mollicutes;Entomoplasmatales	186328	125	0.002313	0.004856	627	0.003348	0.003366	0	0	0
Eukaryota;Ascomycota;Dothideomycetes;Pleosporales	92860	97	0.001795	0	682	0.003642	0	46	0.000903	0
Eukaryota;Basidiomycota;Agaricomycetes;Agaricales	5338	96	0.001776	0	449	0.002397	0	3	5.9e-05	0
Eukaryota;Mucoromycota;Glomeromycetes;Diversisporales	214509	85	0.001573	0	0	0	0	0	0	0
Eukaryota;Chlorophyta;Chloropicophyceae;Chloropicales	2302912	82	0.001517	0	962	0.005137	0	0	0	0
Bacteria;Proteobacteria;Alphaproteobacteria;Caulobacterales	204458	79	0.001462	0.003069	2074	0.011074	0.011134	1095	0.021501	0.021603
Bacteria;Proteobacteria;Deltaproteobacteria;Desulfovibrionales	213115	79	0.001462	0.003069	3135	0.016739	0.01683	13190	0.258998	0.260224
Bacteria;Bacteroidetes;Bacteroidia;Marinilabiliales	1970189	69	0.001277	0.00268	4038	0.021561	0.021678	10	0.000196	0.000197
Eukaryota;Perkinsozoa;NA;Perkinsida	27998	68	0.001258	0	171	0.000913	0	0	0	0
Bacteria;Proteobacteria;Oligoflexia;Bdellovibrionales	213481	68	0.001258	0.002641	369	0.00197	0.001981	1	2e-05	2e-05
Bacteria;Planctomycetes;Planctomycetia;Pirellulales	2691354	61	0.001129	0.00237	157251	0.839641	0.844206	429	0.008424	0.008464
Bacteria;Actinobacteria;Actinobacteria;Propionibacteriales	85009	56	0.001036	0.002175	6437	0.03437	0.034557	4134	0.081175	0.081559
Bacteria;Tenericutes;Mollicutes;Acholeplasmatales	186329	50	0.000925	0.001942	1	5e-06	5e-06	1	2e-05	2e-05
Bacteria;Verrucomicrobia;Opitutae;Puniceicoccales	415001	50	0.000925	0.001942	11202	0.059813	0.060138	1	2e-05	2e-05
Bacteria;Verrucomicrobia;Opitutae;Opitutales	415000	46	0.000851	0.001787	6205	0.033132	0.033312	0	0	0
Bacteria;Firmicutes;Negativicutes;Selenomonadales	909929	41	0.000759	0.001593	86	0.000459	0.000462	132	0.002592	0.002604
Bacteria;Chlamydiae;Chlamydiia;Chlamydiales	51291	39	0.000722	0.001515	843	0.004501	0.004526	5	9.8e-05	9.9e-05
Bacteria;Actinobacteria;Coriobacteriia;Coriobacteriales	84999	39	0.000722	0.001515	299	0.001597	0.001605	38	0.000746	0.00075
Bacteria;Cyanobacteria;NA;Pleurocapsales	52604	36	0.000666	0.001398	49	0.000262	0.000263	21	0.000412	0.000414
Bacteria;Balneolaeota;Balneolia;Balneolales	1853223	35	0.000648	0.00136	806	0.004304	0.004327	119	0.002337	0.002348
Bacteria;Cyanobacteria;NA;Nostocales	1161	34	0.000629	0.001321	2094	0.011181	0.011242	20481	0.402163	0.404067
Bacteria;Proteobacteria;Alphaproteobacteria;Emcibacterales	2066490	34	0.000629	0.001321	87	0.000465	0.000467	1	2e-05	2e-05
Bacteria;Acidobacteria;Acidobacteriia;Acidobacteriales	204433	33	0.000611	0.001282	2898	0.015474	0.015558	1	2e-05	2e-05
Bacteria;Acidobacteria;Acidobacteriia;Bryobacterales	332160	32	0.000592	0.001243	405	0.002162	0.002174	0	0	0
Archaea;Euryarchaeota;Halobacteria;Natrialbales	1644060	32	0.000592	0	202	0.001079	0	1	2e-05	0
Eukaryota;Evosea;Variosea;Cavosteliida	2681888	30	0.000555	0	2	1.1e-05	0	0	0	0
Eukaryota;NA;Eustigmatophyceae;Eustigmatales	425074	28	0.000518	0	0	0	0	0	0	0
Bacteria;Firmicutes;Negativicutes;Veillonellales	1843489	27	0.0005	0.001049	528	0.002819	0.002835	0	0	0
Archaea;Euryarchaeota;Methanobacteria;Methanobacteriales	2158	25	0.000463	0	417	0.002227	0	1	2e-05	0
Eukaryota;Apicomplexa;Aconoidasida;Haemosporida	5819	23	0.000426	0	288	0.001538	0	1	2e-05	0
Eukaryota;Mucoromycota;Endogonomycetes;Endogonales	4869	22	0.000407	0	41	0.000219	0	1	2e-05	0
Eukaryota;NA;Choanoflagellata;Craspedida	1924738	22	0.000407	0	10	5.3e-05	0	0	0	0
Eukaryota;NA;Oomycetes;Saprolegniales	4763	21	0.000389	0	66	0.000352	0	1	2e-05	0
Bacteria;Deinococcus-Thermus;Deinococci;Thermales	68933	21	0.000389	0.000816	765	0.004085	0.004107	0	0	0
Bacteria;Proteobacteria;Epsilonproteobacteria;Nautiliales	235899	21	0.000389	0.000816	45	0.00024	0.000242	0	0	0
Bacteria;Spirochaetes;Spirochaetia;Leptospirales	1643688	21	0.000389	0.000816	1654	0.008832	0.00888	2	3.9e-05	3.9e-05
Bacteria;Proteobacteria;Gammaproteobacteria;Aeromonadales	135624	19	0.000352	0.000738	3892	0.020781	0.020894	3189	0.062619	0.062915
Eukaryota;Chytridiomycota;Monoblepharidomycetes;Monoblepharidales	79272	18	0.000333	0	0	0	0	0	0	0
Bacteria;Proteobacteria;Deltaproteobacteria;Desulfurellales	213113	18	0.000333	0.000699	35	0.000187	0.000188	16	0.000314	0.000316
Eukaryota;Evosea;Eumycetozoa;Dictyosteliales	2058949	18	0.000333	0	59	0.000315	0	0	0	0
Bacteria;Cyanobacteria;NA;Chroococcales	1118	17	0.000315	0.00066	943	0.005035	0.005063	717	0.014079	0.014146
Bacteria;Candidatus Melainabacteria;NA;Candidatus Gastranaerophilales	1906119	17	0.000315	0.00066	0	0	0	0	0	0
Eukaryota;Evosea;NA;Mastigamoebida	2682482	16	0.000296	0	9	4.8e-05	0	0	0	0
Archaea;Crenarchaeota;Thermoprotei;Thermoproteales	2266	15	0.000278	0	17	9.1e-05	0	0	0	0
Eukaryota;Basidiomycota;Agaricomycetes;Geastrales	157608	15	0.000278	0	1	5e-06	0	0	0	0
Eukaryota;Basidiomycota;Agaricomycetes;Polyporales	5303	14	0.000259	0	203	0.001084	0	2	3.9e-05	0
Eukaryota;Zoopagomycota;Basidiobolomycetes;Basidiobolales	1264872	13	0.000241	0	104	0.000555	0	0	0	0
Bacteria;Aquificae;Aquificae;Aquificales	32069	12	0.000222	0.000466	2214	0.011822	0.011886	104	0.002042	0.002052
Bacteria;Deinococcus-Thermus;Deinococci;Deinococcales	118964	12	0.000222	0.000466	321	0.001714	0.001723	0	0	0
Bacteria;Nitrospirae;Nitrospira;Nitrospirales	189778	12	0.000222	0.000466	389	0.002077	0.002088	17	0.000334	0.000335
Eukaryota;NA;Cryptophyceae;Pyrenomonadales	589342	12	0.000222	0	0	0	0	1	2e-05	0
Bacteria;Proteobacteria;Alphaproteobacteria;Magnetococcales	1191478	12	0.000222	0.000466	650	0.003471	0.00349	0	0	0
Eukaryota;Bacillariophyta;Bacillariophyceae;Naviculales	38748	11	0.000204	0	44	0.000235	0	0	0	0
Bacteria;Proteobacteria;Deltaproteobacteria;Syntrophobacterales	213462	11	0.000204	0.000427	1489	0.007951	0.007994	2	3.9e-05	3.9e-05
Bacteria;Chloroflexi;Anaerolineae;Anaerolineales	292629	11	0.000204	0.000427	3601	0.019228	0.019332	1	2e-05	2e-05
Eukaryota;Chlorophyta;Trebouxiophyceae;Chlorellales	35460	10	0.000185	0	495	0.002643	0	6	0.000118	0
Bacteria;Proteobacteria;Alphaproteobacteria;Sneathiellales	510684	10	0.000185	0.000388	28000	0.149506	0.150319	0	0	0
Bacteria;Actinobacteria;Nitriliruptoria;Nitriliruptorales	596497	10	0.000185	0.000388	526	0.002809	0.002824	1	2e-05	2e-05
Bacteria;Proteobacteria;Deltaproteobacteria;Desulfarculales	453227	9	0.000167	0.00035	219	0.001169	0.001176	0	0	0
Bacteria;Synergistetes;Synergistia;Synergistales	649776	9	0.000167	0.00035	1056	0.005639	0.005669	8	0.000157	0.000158
Bacteria;Deferribacteres;Deferribacteres;Deferribacterales	191393	8	0.000148	0.000311	1636	0.008735	0.008783	0	0	0
Bacteria;Lentisphaerae;Lentisphaeria;Lentisphaerales	278081	8	0.000148	0.000311	4811	0.025688	0.025828	0	0	0
Bacteria;Proteobacteria;Zetaproteobacteria;Mariprofundales	580371	8	0.000148	0.000311	673	0.003593	0.003613	5	9.8e-05	9.9e-05
Bacteria;Verrucomicrobia;Methylacidiphilae;Methylacidiphilales	717963	8	0.000148	0.000311	162	0.000865	0.00087	0	0	0
Bacteria;Planctomycetes;Candidatus Brocadiae;Candidatus Brocadiales	1127829	8	0.000148	0.000311	892	0.004763	0.004789	0	0	0
Eukaryota;Basidiomycota;Tremellomycetes;Tremellales	5234	7	0.00013	0	13	6.9e-05	0	0	0	0
Eukaryota;Basidiomycota;Exobasidiomycetes;Tilletiales	62916	7	0.00013	0	2	1.1e-05	0	0	0	0
Archaea;Euryarchaeota;Thermoplasmata;Methanomassiliicoccales	1235850	7	0.00013	0	2	1.1e-05	0	1	2e-05	0
Bacteria;Proteobacteria;Alphaproteobacteria;Holosporales	1921002	7	0.00013	0.000272	290	0.001548	0.001557	2	3.9e-05	3.9e-05
Eukaryota;Basidiomycota;Ustilaginomycetes;Ustilaginales	5267	6	0.000111	0	15	8e-05	0	0	0	0
Bacteria;Chloroflexi;Chloroflexia;Chloroflexales	32064	6	0.000111	0.000233	1381	0.007374	0.007414	0	0	0
Eukaryota;NA;Dinophyceae;Suessiales	89954	6	0.000111	0	13	6.9e-05	0	1299	0.025507	0
Bacteria;Proteobacteria;Alphaproteobacteria;Kordiimonadales	362534	6	0.000111	0.000233	191	0.00102	0.001025	0	0	0
Bacteria;Proteobacteria;Gammaproteobacteria;Acidiferrobacterales	1692040	6	0.000111	0.000233	405	0.002162	0.002174	100	0.001964	0.001973
Bacteria;Planctomycetes;Planctomycetia;Isosphaerales	2691356	6	0.000111	0.000233	5362	0.02863	0.028786	0	0	0
Eukaryota;NA;Oomycetes;Peronosporales	4776	5	9.3e-05	0	21	0.000112	0	2	3.9e-05	0
Eukaryota;Mucoromycota;Mucoromycetes;Mucorales	4827	5	9.3e-05	0	464	0.002478	0	0	0	0
Eukaryota;Bacillariophyta;Coscinodiscophyceae;Thalassiosirales	33847	5	9.3e-05	0	5	2.7e-05	0	0	0	0
Eukaryota;Ascomycota;Pneumocystidomycetes;Pneumocystidales	37987	5	9.3e-05	0	6181	0.033003	0	0	0	0
Bacteria;Actinobacteria;Actinobacteria;Frankiales	85013	5	9.3e-05	0.000194	2309	0.012329	0.012396	0	0	0
Bacteria;Actinobacteria;Thermoleophilia;Solirubrobacterales	588673	5	9.3e-05	0.000194	354	0.00189	0.0019	5	9.8e-05	9.9e-05
Bacteria;Planctomycetes;Phycisphaerae;Phycisphaerales	666506	5	9.3e-05	0.000194	829982	4.43168	4.45578	53	0.001041	0.001046
Bacteria;Spirochaetes;Spirochaetia;Brachyspirales	1643686	5	9.3e-05	0.000194	3	1.6e-05	1.6e-05	0	0	0
Bacteria;Proteobacteria;Deltaproteobacteria;Bradymonadales	1779134	5	9.3e-05	0.000194	53	0.000283	0.000285	1288	0.025291	0.025411
Bacteria;Firmicutes;Negativicutes;Acidaminococcales	1843488	5	9.3e-05	0.000194	1454	0.007764	0.007806	252	0.004948	0.004972
Archaea;Euryarchaeota;Methanomicrobia;Methanomicrobiales	2191	4	7.4e-05	0	388	0.002072	0	3	5.9e-05	0
Archaea;Euryarchaeota;Archaeoglobi;Archaeoglobales	2231	4	7.4e-05	0	8	4.3e-05	0	0	0	0
Eukaryota;NA;Dinophyceae;Gymnodiniales	2953	4	7.4e-05	0	0	0	0	0	0	0
Eukaryota;Apicomplexa;Conoidasida;Eucoccidiorida	75739	4	7.4e-05	0	13	6.9e-05	0	0	0	0
Bacteria;Chloroflexi;Ktedonobacteria;Ktedonobacterales	388448	4	7.4e-05	0.000155	58	0.00031	0.000311	0	0	0
Eukaryota;Ciliophora;Spirotrichea;Sporadotrichida	693921	4	7.4e-05	0	44	0.000235	0	0	0	0
Bacteria;Proteobacteria;Gammaproteobacteria;Salinisphaerales	742030	4	7.4e-05	0.000155	194	0.001036	0.001041	4	7.9e-05	7.9e-05
Eukaryota;Discosea;NA;Longamoebia	1485168	4	7.4e-05	0	1	5e-06	0	0	0	0
Bacteria;Aquificae;Aquificae;Desulfurobacteriales	1485951	4	7.4e-05	0.000155	23	0.000123	0.000123	6	0.000118	0.000118
Bacteria;Actinobacteria;Actinobacteria;Geodermatophilales	1643682	4	7.4e-05	0.000155	1042	0.005564	0.005594	1	2e-05	2e-05
Archaea;Euryarchaeota;Halobacteria;Haloferacales	1644055	4	7.4e-05	0	29	0.000155	0	0	0	0
Bacteria;Proteobacteria;Oligoflexia;Silvanigrellales	2024973	4	7.4e-05	0.000155	146	0.00078	0.000784	0	0	0
Bacteria;Coprothermobacterota;Coprothermobacteria;Coprothermobacterales	2138246	4	7.4e-05	0.000155	1	5e-06	5e-06	0	0	0
Eukaryota;Ascomycota;Sordariomycetes;Hypocreales	5125	3	5.6e-05	0	530	0.00283	0	0	0	0
Eukaryota;Ascomycota;Pezizomycetes;Pezizales	5185	3	5.6e-05	0	249	0.00133	0	0	0	0
Eukaryota;Basidiomycota;Pucciniomycetes;Pucciniales	5258	3	5.6e-05	0	1	5e-06	0	0	0	0
Eukaryota;Ciliophora;Oligohymenophorea;Peniculida	33825	3	5.6e-05	0	0	0	0	0	0	0
Bacteria;Proteobacteria;Gammaproteobacteria;Immundisolibacterales	1934945	3	5.6e-05	0.000117	29	0.000155	0.000156	0	0	0
Eukaryota;Chlorophyta;Trebouxiophyceae;Trebouxiales	2507901	3	5.6e-05	0	1	5e-06	0	0	0	0
Eukaryota;Mucoromycota;Glomeromycetes;Glomerales	36750	2	3.7e-05	0	92	0.000491	0	6	0.000118	0
Eukaryota;Haptista;Haptophyta;Prymnesiales	73028	2	3.7e-05	0	0	0	0	0	0	0
Bacteria;Thermodesulfobacteria;Thermodesulfobacteria;Thermodesulfobacteriales	188710	2	3.7e-05	7.8e-05	177	0.000945	0.00095	1	2e-05	2e-05
Bacteria;Chloroflexi;Thermomicrobia;Thermomicrobiales	189776	2	3.7e-05	7.8e-05	57	0.000304	0.000306	0	0	0
Bacteria;Elusimicrobia;Elusimicrobia;Elusimicrobiales	641854	2	3.7e-05	7.8e-05	0	0	0	0	0	0
Eukaryota;Basidiomycota;Tremellomycetes;Trichosporonales	1851469	2	3.7e-05	0	1	5e-06	0	0	0	0
Bacteria;Rhodothermaeota;Rhodothermia;Rhodothermales	1853224	2	3.7e-05	7.8e-05	11	5.9e-05	5.9e-05	1	2e-05	2e-05
Bacteria;Kiritimatiellaeota;Kiritimatiellae;Kiritimatiellales	1921782	2	3.7e-05	7.8e-05	10228	0.054612	0.054909	2	3.9e-05	3.9e-05
Archaea;Euryarchaeota;Candidatus Methanoliparia;Candidatus Methanoliparales	2545689	2	3.7e-05	0	0	0	0	0	0	0
Bacteria;Thermotogae;Thermotogae;Thermotogales	2419	1	1.9e-05	3.9e-05	24	0.000128	0.000129	1	2e-05	2e-05
Eukaryota;Chlorophyta;Chlorophyceae;Chlamydomonadales	3042	1	1.9e-05	0	551	0.002942	0	131	0.002572	0
Eukaryota;Ascomycota;Sordariomycetes;Sordariales	5139	1	1.9e-05	0	1	5e-06	0	0	0	0
Eukaryota;Ascomycota;Leotiomycetes;Helotiales	5178	1	1.9e-05	0	1	5e-06	0	8	0.000157	0
Eukaryota;Basidiomycota;Exobasidiomycetes;Exobasidiales	5404	1	1.9e-05	0	0	0	0	0	0	0
Eukaryota;Ascomycota;Eurotiomycetes;Onygenales	33183	1	1.9e-05	0	9	4.8e-05	0	1466	0.028786	0
Eukaryota;Ascomycota;Eurotiomycetes;Chaetothyriales	34395	1	1.9e-05	0	124	0.000662	0	1	2e-05	0
Eukaryota;Basidiomycota;Agaricomycetes;Cantharellales	36064	1	1.9e-05	0	1350	0.007208	0	0	0	0
Eukaryota;Parabasalia;NA;Trichomonadida	37104	1	1.9e-05	0	0	0	0	0	0	0
Eukaryota;NA;Bigyra;Opalinata	42740	1	1.9e-05	0	0	0	0	0	0	0
Eukaryota;NA;Pelagophyceae;Pelagomonadales	54409	1	1.9e-05	0	71	0.000379	0	0	0	0
Eukaryota;Zoopagomycota;Harpellomycetes;Harpellales	61421	1	1.9e-05	0	53	0.000283	0	1	2e-05	0
Eukaryota;Basidiomycota;Agaricomycetes;Boletales	68889	1	1.9e-05	0	2	1.1e-05	0	1	2e-05	0
Archaea;Euryarchaeota;Methanopyri;Methanopyrales	68985	1	1.9e-05	0	0	0	0	0	0	0
Eukaryota;Euglenozoa;Euglenida;Euglenales	86650	1	1.9e-05	0	0	0	0	1	2e-05	0
Eukaryota;Ascomycota;Orbiliomycetes;Orbiliales	189479	1	1.9e-05	0	0	0	0	1	2e-05	0
Bacteria;Proteobacteria;Alphaproteobacteria;Parvularculales	255473	1	1.9e-05	3.9e-05	190	0.001015	0.00102	1	2e-05	2e-05
Eukaryota;Chytridiomycota;Chytridiomycetes;Rhizophydiales	451442	1	1.9e-05	0	0	0	0	0	0	0
Eukaryota;Basidiomycota;Agaricomycetes;Russulales	452342	1	1.9e-05	0	39	0.000208	0	0	0	0
Archaea;Euryarchaeota;Methanomicrobia;Methanophagales	588814	1	1.9e-05	0	10	5.3e-05	0	0	0	0
Bacteria;Proteobacteria;Alphaproteobacteria;Kiloniellales	597358	1	1.9e-05	3.9e-05	329	0.001757	0.001766	0	0	0
Archaea;Crenarchaeota;Thermoprotei;Acidilobales	871006	1	1.9e-05	0	0	0	0	0	0	0
Eukaryota;Ascomycota;Sordariomycetes;Glomerellales	1028384	1	1.9e-05	0	55	0.000294	0	0	0	0
Bacteria;Actinobacteria;Actinobacteria;Jiangellales	1217098	1	1.9e-05	3.9e-05	85	0.000454	0.000456	0	0	0
Bacteria;Proteobacteria;Gammaproteobacteria;Arenicellales	1617890	1	1.9e-05	3.9e-05	1	5e-06	5e-06	0	0	0
Bacteria;Actinobacteria;Nitriliruptoria;Egicoccales	1755823	1	1.9e-05	3.9e-05	0	0	0	14	0.000275	0.000276
Bacteria;Fibrobacteres;Chitinispirillia;Chitinispirillales	1860137	1	1.9e-05	3.9e-05	10	5.3e-05	5.4e-05	0	0	0
Bacteria;Cyanobacteria;NA;Gloeoemargaritales	1955042	1	1.9e-05	3.9e-05	0	0	0	16	0.000314	0.000316
Bacteria;Calditrichaeota;Calditrichae;Calditrichales	1962852	1	1.9e-05	3.9e-05	1979	0.010567	0.010624	0	0	0
Bacteria;Chlamydiae;Chlamydiia;Parachlamydiales	1963360	1	1.9e-05	3.9e-05	3088	0.016488	0.016578	360	0.007069	0.007102
Bacteria;Abditibacteriota;Abditibacteria;Abditibacteriales	2109260	1	1.9e-05	3.9e-05	1	5e-06	5e-06	0	0	0
Archaea;Euryarchaeota;Methanonatronarchaeia;Methanonatronarchaeales	2202723	1	1.9e-05	0	0	0	0	0	0	0
Bacteria;Proteobacteria;Alphaproteobacteria;Minwuiales	2493627	1	1.9e-05	3.9e-05	16	8.5e-05	8.6e-05	0	0	0
Viruses	10239	2428412	44.9341	0	7882	0.042086	0	2	3.9e-05	0
cannot be assigned to a (non-viral) order	0	1198324	22.1732	0	7516378	40.1337	0	320021	6.2839	0
unclassified	0	29460214	84.4989	0	12568225	40.1584	0	4233110	45.3913	0
Eukaryota;Basidiomycota;Malasseziomycetes;Malasseziales	162474	0	0	0	19492	0.104077	0	0	0	0
Bacteria;Verrucomicrobia;Spartobacteria;Chthoniobacterales	1836787	0	0	0	1617	0.008634	0.008681	0	0	0
Eukaryota;Ascomycota;Sordariomycetes;Diaporthales	5114	0	0	0	1462	0.007806	0	0	0	0
Bacteria;Actinobacteria;Actinobacteria;Candidatus Nanopelagicales	2039638	0	0	0	1215	0.006487	0.006523	0	0	0
Bacteria;Firmicutes;Erysipelotrichia;Erysipelotrichales	526525	0	0	0	905	0.004832	0.004859	7	0.000137	0.000138
Eukaryota;Zoopagomycota;Zoopagomycetes;Zoopagales	78899	0	0	0	886	0.004731	0	0	0	0
Bacteria;Chloroflexi;Caldilineae;Caldilineales	475963	0	0	0	475	0.002536	0.00255	0	0	0
Bacteria;Planctomycetes;Phycisphaerae;Sedimentisphaerales	2483366	0	0	0	436	0.002328	0.002341	0	0	0
Bacteria;Armatimonadetes;Armatimonadia;Capsulimonadales	2494207	0	0	0	424	0.002264	0.002276	0	0	0
Bacteria;Fibrobacteres;Fibrobacteria;Fibrobacterales	218872	0	0	0	318	0.001698	0.001707	4	7.9e-05	7.9e-05
Eukaryota;Ascomycota;Dothideomycetes;Capnodiales	134362	0	0	0	317	0.001693	0	0	0	0
Eukaryota;Ascomycota;Schizosaccharomycetes;Schizosaccharomycetales	34346	0	0	0	288	0.001538	0	0	0	0
Bacteria;Acidobacteria;Blastocatellia;Blastocatellales	1748771	0	0	0	225	0.001201	0.001208	0	0	0
Archaea;Euryarchaeota;Thermococci;Thermococcales	2258	0	0	0	188	0.001004	0	0	0	0
Archaea;Crenarchaeota;Thermoprotei;Desulfurococcales	114380	0	0	0	145	0.000774	0	0	0	0
Eukaryota;Basidiomycota;Agaricomycetes;Gloeophyllales	452339	0	0	0	144	0.000769	0	0	0	0
Bacteria;Actinobacteria;Rubrobacteria;Rubrobacterales	84996	0	0	0	140	0.000748	0.000752	2	3.9e-05	3.9e-05
Bacteria;Ignavibacteriae;Ignavibacteria;Ignavibacteriales	795748	0	0	0	120	0.000641	0.000644	5	9.8e-05	9.9e-05
Bacteria;Actinobacteria;Actinobacteria;Catenulisporales	414714	0	0	0	104	0.000555	0.000558	1	2e-05	2e-05
Bacteria;Actinobacteria;Actinobacteria;Acidothermales	1643683	0	0	0	103	0.00055	0.000553	0	0	0
Bacteria;Chloroflexi;Thermoflexia;Thermoflexales	1495647	0	0	0	101	0.000539	0.000542	0	0	0
Archaea;Euryarchaeota;Methanomicrobia;Methanocellales	570264	0	0	0	98	0.000523	0	8	0.000157	0
Eukaryota;NA;Bigyra;Bicosoecida	33651	0	0	0	94	0.000502	0	0	0	0
Eukaryota;Ascomycota;Eurotiomycetes;Verrucariales	146291	0	0	0	87	0.000465	0	0	0	0
Bacteria;Cyanobacteria;Gloeobacteria;Gloeobacterales	307595	0	0	0	83	0.000443	0.000446	3	5.9e-05	5.9e-05
Bacteria;Thermotogae;Thermotogae;Kosmotogales	1643946	0	0	0	63	0.000336	0.000338	0	0	0
Eukaryota;Basidiomycota;Agaricomycetes;Hymenochaetales	139380	0	0	0	58	0.00031	0	0	0	0
Bacteria;Caldiserica;Caldisericia;Caldisericales	693072	0	0	0	56	0.000299	0.000301	0	0	0
Eukaryota;Chlorophyta;Chlorophyceae;Sphaeropleales	35491	0	0	0	48	0.000256	0	0	0	0
Bacteria;Chloroflexi;Chloroflexia;Herpetosiphonales	189772	0	0	0	47	0.000251	0.000252	0	0	0
Eukaryota;NA;NA;Jakobida	556282	0	0	0	45	0.00024	0	1	2e-05	0
Eukaryota;Mucoromycota;Mortierellomycetes;Mortierellales	214503	0	0	0	43	0.00023	0	0	0	0
Bacteria;Cyanobacteria;NA;Spirulinales	1890443	0	0	0	43	0.00023	0.000231	54	0.00106	0.001065
Bacteria;Proteobacteria;Oligoflexia;Oligoflexales	1553901	0	0	0	42	0.000224	0.000225	0	0	0
Bacteria;Dictyoglomi;Dictyoglomia;Dictyoglomales	203487	0	0	0	38	0.000203	0.000204	0	0	0
Bacteria;Thermotogae;Thermotogae;Petrotogales	1643947	0	0	0	22	0.000117	0.000118	0	0	0
Eukaryota;NA;Oomycetes;Albuginales	370421	0	0	0	20	0.000107	0	0	0	0
Eukaryota;Ascomycota;Sordariomycetes;Xylariales	37989	0	0	0	16	8.5e-05	0	2	3.9e-05	0
Bacteria;Armatimonadetes;Fimbriimonadia;Fimbriimonadales	1663425	0	0	0	16	8.5e-05	8.6e-05	0	0	0
Eukaryota;Bacillariophyta;Bacillariophyceae;Bacillariales	33851	0	0	0	15	8e-05	0	0	0	0
Eukaryota;Ascomycota;Dothideomycetes;Venturiales	1111111	0	0	0	15	8e-05	0	0	0	0
Bacteria;Chloroflexi;Chloroflexia;Kallotenuales	1508535	0	0	0	15	8e-05	8.1e-05	0	0	0
Eukaryota;NA;Phaeophyceae;Ectocarpales	2877	0	0	0	13	6.9e-05	0	0	0	0
Eukaryota;Rhodophyta;Bangiophyceae;Bangiales	29216	0	0	0	13	6.9e-05	0	0	0	0
Bacteria;Thermotogae;Thermotogae;Mesoaciditogales	1769716	0	0	0	13	6.9e-05	7e-05	0	0	0
Eukaryota;Bacillariophyta;Mediophyceae;Hemiaulales	420267	0	0	0	12	6.4e-05	0	0	0	0
Eukaryota;Rhodophyta;Bangiophyceae;Cyanidiales	265318	0	0	0	10	5.3e-05	0	0	0	0
Bacteria;Firmicutes;Clostridia;Natranaerobiales	485256	0	0	0	10	5.3e-05	5.4e-05	0	0	0
Bacteria;Nitrospinae;Nitrospinia;Nitrospinales	1293499	0	0	0	10	5.3e-05	5.4e-05	0	0	0
Bacteria;Candidatus Fermentibacteria;Candidatus Fermentibacteria (class);Candidatus Fermentibacterales	2152897	0	0	0	10	5.3e-05	5.4e-05	0	0	0
Bacteria;Chloroflexi;Thermomicrobia;Sphaerobacterales	85001	0	0	0	9	4.8e-05	4.8e-05	1	2e-05	2e-05
Eukaryota;Ciliophora;Spirotrichea;Urostylida	486728	0	0	0	9	4.8e-05	0	0	0	0
Bacteria;Candidatus Cryosericota;Candidatus Cryosericia;Candidatus Cryosericales	2498707	0	0	0	9	4.8e-05	4.8e-05	0	0	0
Eukaryota;Basidiomycota;Agaricomycetes;Auriculariales	5226	0	0	0	8	4.3e-05	0	0	0	0
Archaea;Thaumarchaeota;Nitrososphaeria;Nitrososphaerales	1033996	0	0	0	7	3.7e-05	0	0	0	0
Eukaryota;Basidiomycota;Dacrymycetes;Dacrymycetales	28997	0	0	0	6	3.2e-05	0	0	0	0
Eukaryota;Ascomycota;Neolectomycetes;Neolectales	29823	0	0	0	6	3.2e-05	0	0	0	0
Eukaryota;Basidiomycota;Agaricomycetes;Corticiales	452338	0	0	0	5	2.7e-05	0	0	0	0
Bacteria;Armatimonadetes;Chthonomonadetes;Chthonomonadales	1077263	0	0	0	5	2.7e-05	2.7e-05	0	0	0
Eukaryota;Zoopagomycota;Entomophthoromycetes;Entomophthorales	4857	0	0	0	4	2.1e-05	0	0	0	0
Bacteria;Actinobacteria;Actinobacteria;Glycomycetales	85014	0	0	0	4	2.1e-05	2.1e-05	0	0	0
Bacteria;Proteobacteria;Alphaproteobacteria;Rhodothalassiales	1544799	0	0	0	4	2.1e-05	2.1e-05	0	0	0
Eukaryota;Fornicata;NA;Diplomonadida	5738	0	0	0	3	1.6e-05	0	7	0.000137	0
Eukaryota;Ciliophora;Oligohymenophorea;Hymenostomatida	31277	0	0	0	3	1.6e-05	0	0	0	0
Eukaryota;Imbricatea;NA;Euglyphida	178369	0	0	0	3	1.6e-05	0	3	5.9e-05	0
Eukaryota;Rhodophyta;Bangiophyceae;Porphyridiales	2798	0	0	0	2	1.1e-05	0	0	0	0
Eukaryota;Chytridiomycota;Chytridiomycetes;Chytridiales	4810	0	0	0	2	1.1e-05	0	0	0	0
Eukaryota;Chytridiomycota;Neocallimastigomycetes;Neocallimastigales	29006	0	0	0	2	1.1e-05	0	0	0	0
Eukaryota;Haptista;Haptophyta;Isochrysidales	73020	0	0	0	2	1.1e-05	0	0	0	0
Bacteria;Acidobacteria;Holophagae;Holophagales	574975	0	0	0	2	1.1e-05	1.1e-05	0	0	0
Bacteria;Actinobacteria;Actinobacteria;Kineosporiales	622452	0	0	0	2	1.1e-05	1.1e-05	0	0	0
Eukaryota;Basidiomycota;Ustilaginomycetes;Violaceomycetales	1749035	0	0	0	2	1.1e-05	0	0	0	0
Bacteria;Candidatus Margulisbacteria;Candidatus Termititenacia;Candidatus Termititenacales	2507543	0	0	0	2	1.1e-05	1.1e-05	0	0	0
Eukaryota;Zoopagomycota;Kickxellomycetes;Kickxellales	4861	0	0	0	1	5e-06	0	0	0	0
Eukaryota;Ascomycota;Leotiomycetes;Erysiphales	5120	0	0	0	1	5e-06	0	0	0	0
Eukaryota;Ascomycota;Sordariomycetes;Ophiostomatales	5151	0	0	0	1	5e-06	0	0	0	0
Eukaryota;Rhodophyta;Florideophyceae;Corallinales	31395	0	0	0	1	5e-06	0	0	0	0
Eukaryota;Chytridiomycota;Chytridiomycetes;Spizellomycetales	34478	0	0	0	1	5e-06	0	0	0	0
Eukaryota;Basidiomycota;Exobasidiomycetes;Georgefischeriales	62913	0	0	0	1	5e-06	0	0	0	0
Archaea;Thaumarchaeota;NA;Cenarchaeales	205948	0	0	0	1	5e-06	0	0	0	0
Eukaryota;Ascomycota;Sordariomycetes;Coniochaetales	292576	0	0	0	1	5e-06	0	0	0	0
Eukaryota;Bacillariophyta;Mediophyceae;Biddulphiales	420274	0	0	0	1	5e-06	0	0	0	0
Eukaryota;Basidiomycota;Mixiomycetes;Mixiales	432026	0	0	0	1	5e-06	0	0	0	0
Eukaryota;Ascomycota;Lecanoromycetes;Umbilicariales	452227	0	0	0	1	5e-06	0	1	2e-05	0
Bacteria;NA;NA;Haloplasmatales	471822	0	0	0	1	5e-06	5e-06	2	3.9e-05	3.9e-05
Eukaryota;Basidiomycota;Agaricomycetes;Jaapiales	721927	0	0	0	1	5e-06	0	0	0	0
Bacteria;Chloroflexi;Ktedonobacteria;Thermogemmatisporales	768667	0	0	0	1	5e-06	5e-06	0	0	0
Bacteria;Actinobacteria;Rubrobacteria;Gaiellales	1154584	0	0	0	1	5e-06	5e-06	0	0	0
Bacteria;Chloroflexi;Dehalococcoidia;Dehalococcoidales	1202465	0	0	0	1	5e-06	5e-06	0	0	0
Eukaryota;Chytridiomycota;Chytridiomycetes;Caulochytriales	2231168	0	0	0	1	5e-06	0	5	9.8e-05	0
Eukaryota;NA;Bigyra;Thraustochytrida	2699528	0	0	0	1	5e-06	0	1	2e-05	0
Bacteria;Candidatus Mcinerneyibacteriota;Candidatus Mcinerneyibacteria;Candidatus Mcinerneyibacteriales	2703812	0	0	0	1	5e-06	5e-06	0	0	0
Eukaryota;Chlorophyta;Ulvophyceae;Bryopsidales	33104	0	0	0	0	0	0	249	0.004889	0
Eukaryota;Basidiomycota;Exobasidiomycetes;Entylomatales	62914	0	0	0	0	0	0	87	0.001708	0
Bacteria;Cyanobacteria;NA;Chroococcidiopsidales	1890505	0	0	0	0	0	0	17	0.000334	0.000335
Eukaryota;Chytridiomycota;Chytridiomycetes;Synchytriales	2231171	0	0	0	0	0	0	7	0.000137	0
Eukaryota;Ascomycota;Dothideomycetes;Dothideales	5014	0	0	0	0	0	0	1	2e-05	0
Eukaryota;Rhodophyta;Florideophyceae;Gigartinales	28017	0	0	0	0	0	0	1	2e-05	0
Eukaryota;Rhodophyta;Florideophyceae;Ahnfeltiales	31361	0	0	0	0	0	0	1	2e-05	0
Bacteria;Actinobacteria;Actinobacteria;Cryptosporangiales	2495577	0	0	0	0	0	0	1	2e-05	2e-05
Eukaryota;Chlorophyta;Picocystophyceae;Picocystales	2692250	0	0	0	0	0	0	1	2e-05	0
Eukaryota;Euglenozoa;Kinetoplastea;Eubodonida	2704650	0	0	0	0	0	0	1	2e-05	0

## Sheet: Data5-BLASTn-non-canonical_phag
Supplementary Data 5. BLASTn output of 1,630 viral-BONCAT bona fide contigs against three concatenated reference genomes of non-canonical Naomiviridae DNA viruses
qseqid	sseqid	pident	length	mismatch	gapopen	qstart	qend	sstart	send	evalue	bitscore	qlen	slen
Active_Cells_Pacific_NODE_574_length_3315_cov_1.251882	SCGC_Capsule1_10222112_c1	84.951	206	27	4	263	466	3399	3602	5.12e-54	206	3315	10543
Active_Cells_Pacific_NODE_574_length_3315_cov_1.251882	SCGC_Capsule1_10222112_c1	84.951	206	27	4	263	466	7145	6942	5.12e-54	206	3315	10543
Active_Cells_Pacific_NODE_439_length_4672_cov_128.054345	SCGC_Capsule1_10222112_c1	84	225	34	2	1895	2118	3622	3399	1.2e-56	215	4672	10543
Active_Cells_Pacific_NODE_439_length_4672_cov_128.054345	SCGC_Capsule1_10222112_c1	84	225	34	2	1895	2118	6922	7145	1.2e-56	215	4672	10543
Pre-existing_virus_Pacific_NODE_509_length_4863_cov_12.869932	SCGC_Capsule1_10222112_c1	84	225	34	2	1438	1661	3399	3622	1.25e-56	215	4863	10543
Pre-existing_virus_Pacific_NODE_509_length_4863_cov_12.869932	SCGC_Capsule1_10222112_c1	84	225	34	2	1438	1661	7145	6922	1.25e-56	215	4863	10543
Pre-existing_virus_Pacific_NODE_184_length_10534_cov_20.789469	SCGC_Capsule1_10222112_c2	83.562	146	24	0	1347	1492	518	373	6.04e-33	137	10534	8935
Viral_Progeny_Pacific_NODE_543_length_8699_cov_1.928721	SCGC_Capsule1_10222112_c1	82.743	226	35	4	5070	5293	3622	3399	2.26e-51	198	8699	10543
Viral_Progeny_Pacific_NODE_543_length_8699_cov_1.928721	SCGC_Capsule1_10222112_c1	82.743	226	35	4	5070	5293	6922	7145	2.26e-51	198	8699	10543
Active_Cells_Pacific_NODE_14_length_18011_cov_237.268229	SCGC_Capsule1_10222112_c2	82.48	371	65	0	14785	15155	8147	8517	2.06e-89	326	18011	8935
Pre-existing_virus_Pacific_NODE_184_length_10534_cov_20.789469	SCGC_Capsule1_10222112_c2	79.828	699	127	12	557	1249	1532	842	2.41e-141	497	10534	8935
Active_Cells_Pacific_NODE_238_length_6742_cov_0.728193	SCGC_Capsule1_10222112_c2	79.685	699	128	12	2536	3228	842	1532	7.16e-140	492	6742	8935
Pre-existing_virus_Pacific_NODE_370_length_6818_cov_0.864295	SCGC_Capsule1_10222112_c2	79.683	379	76	1	1640	2018	8186	8563	1.03e-73	272	6818	8935
Pre-existing_virus_Pacific_NODE_785_length_2300_cov_3.904280	SCGC_Capsule1_10222112_c4	79.418	447	92	0	1846	2292	1	447	1.57e-87	316	2300	1296
Active_Cells_Pacific_NODE_238_length_6742_cov_0.728193	SCGC_Capsule1_10222112_c2	78.641	515	106	4	1926	2438	6	518	9.87e-94	339	6742	8935
Viral_Progeny_Pacific_NODE_1471_length_3584_cov_0.526179	SCGC_Capsule1_10222112_c2	76.049	2050	438	42	486	2502	8867	6838	0	1016	3584	8935
Pre-existing_virus_Pacific_NODE_184_length_10534_cov_20.789469	SCGC_Capsule1_10222112_c2	75.847	2124	453	45	5749	7839	6838	8934	0	1026	10534	8935
Viral_Progeny_Pacific_NODE_347_length_5945_cov_3.412169	SCGC_Capsule1_10222112_c2	75.805	2050	443	42	1389	3405	8867	6838	0	989	5945	8935
Active_Cells_Pacific_NODE_101_length_9301_cov_64.371921	SCGC_Capsule1_10222112_c2	75.616	771	158	21	5535	6297	8186	8934	1.35e-98	355	9301	8935
Pre-existing_virus_Pacific_NODE_281_length_8352_cov_2.437568	SCGC_Capsule1_10222112_c1	73.118	558	128	17	28	574	8662	8116	7.84e-46	180	8352	10543
Pre-existing_virus_Pacific_NODE_281_length_8352_cov_2.437568	SCGC_Capsule1_10222112_c1	72.982	570	132	17	16	574	1870	2428	7.84e-46	180	8352	10543
Pre-existing_virus_Pacific_NODE_509_length_4863_cov_12.869932	SCGC_Capsule1_10222112_c1	72.874	435	106	10	278	706	2000	2428	7.74e-34	139	4863	10543
Pre-existing_virus_Pacific_NODE_509_length_4863_cov_12.869932	SCGC_Capsule1_10222112_c1	72.874	435	106	10	278	706	8544	8116	7.74e-34	139	4863	10543
Viral_Progeny_Pacific_NODE_543_length_8699_cov_1.928721	SCGC_Capsule1_10222112_c1	72.742	609	150	13	6009	6609	2428	1828	3.77e-49	191	8699	10543
Viral_Progeny_Pacific_NODE_543_length_8699_cov_1.928721	SCGC_Capsule1_10222112_c1	72.742	609	150	13	6009	6609	8116	8716	3.77e-49	191	8699	10543
Active_Cells_Pacific_NODE_439_length_4672_cov_128.054345	SCGC_Capsule1_10222112_c1	72.578	609	151	14	2850	3450	2428	1828	9.41e-48	185	4672	10543
Active_Cells_Pacific_NODE_439_length_4672_cov_128.054345	SCGC_Capsule1_10222112_c1	72.578	609	151	14	2850	3450	8116	8716	9.41e-48	185	4672	10543
Pre-existing_virus_Pacific_NODE_281_length_8352_cov_2.437568	SCGC_Capsule1_10222112_c3	72.31	762	199	12	6930	7685	4137	3382	2.76e-60	228	8352	4141
Pre-existing_virus_Pacific_NODE_281_length_8352_cov_2.437568	SCGC_Capsule1_10222112_c3	72.288	765	200	12	6927	7685	2	760	2.76e-60	228	8352	4141

## Sheet: Data6-BLASTp-13viralBON_non-can
Supplementary Data 6. BLASTp output of proteins predicted from 13 viral-BONCAT contigs to the uncultivated viral cluster VC1099SCGC Capsule1_10222112, identified by BLASTn
qseqid	sseqid	pident	length	mismatch	gapopen	qstart	qend	sstart	send	evalue	bitscore	qlen	slen	positive	ppos
Viral_Progeny_Pacific_NODE_543_length_8699_cov_1.928721_10	SCGC_Capsule1_10222112_c4_1	94.521	73	4	0	1	73	223	295	3.02e-49	155	244	295	72	98.63
Pre_existing_virus_Pacific_NODE_785_length_2300_cov_3.904280_4	SCGC_Capsule1_10222112_c4_1	93.377	151	10	0	1	151	145	295	2.5e-107	306	322	295	149	98.68
Active_Cells_Pacific_NODE_14_length_18011_cov_237.268229_18	SCGC_Capsule1_10222112_c2_21	90.37	135	13	0	1	135	1	135	2.15e-83	232	135	135	132	97.78
Active_Cells_Pacific_NODE_101_length_9301_cov_64.371921_8	SCGC_Capsule1_10222112_c2_21	90.37	135	13	0	1	135	1	135	3.61e-81	226	135	135	128	94.81
Viral_Progeny_Pacific_NODE_347_length_5945_cov_3.412169_6	SCGC_Capsule1_10222112_c2_21	89.63	135	14	0	1	135	1	135	1.42e-82	230	135	135	130	96.3
Viral_Progeny_Pacific_NODE_1471_length_3584_cov_0.526179_4	SCGC_Capsule1_10222112_c2_21	89.63	135	14	0	1	135	1	135	1.42e-82	230	135	135	130	96.3
Pre_existing_virus_Pacific_NODE_184_length_10534_cov_20.789469_18	SCGC_Capsule1_10222112_c2_21	89.63	135	14	0	1	135	1	135	1.42e-82	230	135	135	130	96.3
Pre_existing_virus_Pacific_NODE_370_length_6818_cov_0.864295_4	SCGC_Capsule1_10222112_c2_21	89.63	135	14	0	1	135	1	135	2.66e-80	224	135	135	127	94.07
Active_Cells_Pacific_NODE_238_length_6742_cov_0.728193_4	SCGC_Capsule1_10222112_c2_3	86.111	216	29	1	1	216	1	215	9.2e-146	396	216	215	203	93.98
Active_Cells_Pacific_NODE_238_length_6742_cov_0.728193_8	SCGC_Capsule1_10222112_c2_6	85.987	157	22	0	1	157	1	157	9.05e-103	283	157	157	145	92.36
Pre_existing_virus_Pacific_NODE_184_length_10534_cov_20.789469_8	SCGC_Capsule1_10222112_c2_6	85.987	157	22	0	1	157	1	157	9.05e-103	283	157	157	145	92.36
Active_Cells_Pacific_NODE_238_length_6742_cov_0.728193_6	SCGC_Capsule1_10222112_c2_4	85.66	265	38	0	1	265	1	265	1.68e-180	488	265	265	248	93.58
Pre_existing_virus_Pacific_NODE_184_length_10534_cov_20.789469_6	SCGC_Capsule1_10222112_c2_4	85.283	265	39	0	1	265	1	265	2.58e-180	488	265	265	248	93.58
Viral_Progeny_Pacific_NODE_347_length_5945_cov_3.412169_7	SCGC_Capsule1_10222112_c2_19	84.951	206	30	1	44	249	1	205	2.51e-137	376	249	205	191	92.72
Viral_Progeny_Pacific_NODE_1471_length_3584_cov_0.526179_5	SCGC_Capsule1_10222112_c2_19	84.951	206	30	1	44	249	1	205	2.51e-137	376	249	205	191	92.72
Pre_existing_virus_Pacific_NODE_184_length_10534_cov_20.789469_17	SCGC_Capsule1_10222112_c2_19	84.951	206	30	1	44	249	1	205	2.51e-137	376	249	205	191	92.72
Pre_existing_virus_Pacific_NODE_184_length_10534_cov_20.789469_2	SCGC_Capsule1_10222112_c2_3	84.722	216	32	1	1	216	1	215	3.92e-143	389	216	215	202	93.52
Viral_Progeny_Pacific_NODE_347_length_5945_cov_3.412169_5	SCGC_Capsule1_10222112_c2_22	79.73	74	15	0	32	105	1	74	1.83e-40	120	110	75	66	89.19
Viral_Progeny_Pacific_NODE_1471_length_3584_cov_0.526179_3	SCGC_Capsule1_10222112_c2_22	79.73	74	15	0	32	105	1	74	1.83e-40	120	110	75	66	89.19
Pre_existing_virus_Pacific_NODE_184_length_10534_cov_20.789469_19	SCGC_Capsule1_10222112_c2_22	79.73	74	15	0	32	105	1	74	1.83e-40	120	110	75	66	89.19
Active_Cells_Pacific_NODE_238_length_6742_cov_0.728193_9	SCGC_Capsule1_10222112_c2_7	78.846	52	11	0	1	52	1	52	3.77e-27	84.3	67	56	47	90.38
Viral_Progeny_Pacific_NODE_347_length_5945_cov_3.412169_15	SCGC_Capsule1_10222112_c2_7	78.846	52	11	0	1	52	1	52	8.05e-27	84	76	56	47	90.38
Pre_existing_virus_Pacific_NODE_184_length_10534_cov_20.789469_9	SCGC_Capsule1_10222112_c2_7	78.846	52	11	0	1	52	1	52	3.77e-27	84.3	67	56	47	90.38
Active_Cells_Pacific_NODE_238_length_6742_cov_0.728193_13	SCGC_Capsule1_10222112_c2_15	78.667	75	16	0	1	75	1	75	7.09e-43	125	75	75	67	89.33
Viral_Progeny_Pacific_NODE_347_length_5945_cov_3.412169_11	SCGC_Capsule1_10222112_c2_15	78.667	75	16	0	1	75	1	75	7.09e-43	125	75	75	67	89.33
Viral_Progeny_Pacific_NODE_1471_length_3584_cov_0.526179_9	SCGC_Capsule1_10222112_c2_15	78.667	75	16	0	1	75	1	75	7.09e-43	125	75	75	67	89.33
Pre_existing_virus_Pacific_NODE_184_length_10534_cov_20.789469_13	SCGC_Capsule1_10222112_c2_15	78.667	75	16	0	1	75	1	75	7.09e-43	125	75	75	67	89.33
Pre_existing_virus_Pacific_NODE_509_length_4863_cov_12.869932_1	SCGC_Capsule1_10222112_c1_15	77.907	86	19	0	1	86	1	86	1e-48	144	86	207	77	89.53
Pre_existing_virus_Pacific_NODE_509_length_4863_cov_12.869932_1	SCGC_Capsule1_10222112_c1_2	77.907	86	19	0	1	86	1	86	1e-48	144	86	207	77	89.53
Active_Cells_Pacific_NODE_238_length_6742_cov_0.728193_2	SCGC_Capsule1_10222112_c2_1	77.778	54	12	0	118	171	2	55	1.73e-26	92.8	627	55	48	88.89
Viral_Progeny_Pacific_NODE_543_length_8699_cov_1.928721_13	SCGC_Capsule1_10222112_c1_15	77.632	76	17	0	1	76	1	76	8.3e-43	129	79	207	68	89.47
Viral_Progeny_Pacific_NODE_543_length_8699_cov_1.928721_13	SCGC_Capsule1_10222112_c1_2	77.632	76	17	0	1	76	1	76	8.3e-43	129	79	207	68	89.47
Active_Cells_Pacific_NODE_238_length_6742_cov_0.728193_11	SCGC_Capsule1_10222112_c2_11	76.471	34	8	0	1	34	1	34	1.3e-08	36.2	41	40	29	85.29
Viral_Progeny_Pacific_NODE_347_length_5945_cov_3.412169_13	SCGC_Capsule1_10222112_c2_11	76.471	34	8	0	1	34	1	34	1.3e-08	36.2	41	40	29	85.29
Pre_existing_virus_Pacific_NODE_184_length_10534_cov_20.789469_11	SCGC_Capsule1_10222112_c2_11	76.471	34	8	0	1	34	1	34	1.3e-08	36.2	41	40	29	85.29
Pre_existing_virus_Pacific_NODE_281_length_8352_cov_2.437568_2	SCGC_Capsule1_10222112_c1_14	76.378	127	30	0	1	127	1	127	3.67e-71	200	127	127	112	88.19
Pre_existing_virus_Pacific_NODE_281_length_8352_cov_2.437568_2	SCGC_Capsule1_10222112_c1_3	76.378	127	30	0	1	127	1	127	3.67e-71	200	127	127	112	88.19
Viral_Progeny_Pacific_NODE_543_length_8699_cov_1.928721_8	SCGC_Capsule1_10222112_c1_14	75.591	127	31	0	1	127	1	127	5.09e-72	202	127	127	116	91.34
Viral_Progeny_Pacific_NODE_543_length_8699_cov_1.928721_8	SCGC_Capsule1_10222112_c1_3	75.591	127	31	0	1	127	1	127	5.09e-72	202	127	127	116	91.34
Pre_existing_virus_Pacific_NODE_281_length_8352_cov_2.437568_1	SCGC_Capsule1_10222112_c1_15	75	64	16	0	1	64	144	207	9.86e-35	108	64	207	57	89.06
Pre_existing_virus_Pacific_NODE_281_length_8352_cov_2.437568_1	SCGC_Capsule1_10222112_c1_2	75	64	16	0	1	64	144	207	9.86e-35	108	64	207	57	89.06
Active_Cells_Pacific_NODE_439_length_4672_cov_128.054345_4	SCGC_Capsule1_10222112_c1_14	74.016	127	33	0	1	127	1	127	1.92e-70	198	127	127	114	89.76
Active_Cells_Pacific_NODE_439_length_4672_cov_128.054345_4	SCGC_Capsule1_10222112_c1_3	74.016	127	33	0	1	127	1	127	1.92e-70	198	127	127	114	89.76
Pre_existing_virus_Pacific_NODE_509_length_4863_cov_12.869932_2	SCGC_Capsule1_10222112_c1_14	74.016	127	33	0	1	127	1	127	6.93e-71	199	127	127	115	90.55
Pre_existing_virus_Pacific_NODE_509_length_4863_cov_12.869932_2	SCGC_Capsule1_10222112_c1_3	74.016	127	33	0	1	127	1	127	6.93e-71	199	127	127	115	90.55
Active_Cells_Pacific_NODE_439_length_4672_cov_128.054345_5	SCGC_Capsule1_10222112_c1_15	72.947	207	56	0	1	207	1	207	1.15e-118	327	207	207	180	86.96
Active_Cells_Pacific_NODE_439_length_4672_cov_128.054345_5	SCGC_Capsule1_10222112_c1_2	72.947	207	56	0	1	207	1	207	1.15e-118	327	207	207	180	86.96
Pre_existing_virus_Pacific_NODE_785_length_2300_cov_3.904280_1	SCGC_Capsule1_10222112_c1_15	72.432	185	51	0	1	185	1	185	1.01e-104	291	185	207	160	86.49
Pre_existing_virus_Pacific_NODE_785_length_2300_cov_3.904280_1	SCGC_Capsule1_10222112_c1_2	72.432	185	51	0	1	185	1	185	1.01e-104	291	185	207	160	86.49
Viral_Progeny_Pacific_NODE_543_length_8699_cov_1.928721_2	SCGC_Capsule1_10222112_c3_8	71.429	210	60	0	285	494	1	210	1.93e-118	338	494	210	184	87.62
Viral_Progeny_Pacific_NODE_543_length_8699_cov_1.928721_2	SCGC_Capsule1_10222112_c3_1	71.429	210	60	0	285	494	1	210	1.93e-118	338	494	210	184	87.62
Viral_Progeny_Pacific_NODE_543_length_8699_cov_1.928721_9	SCGC_Capsule1_10222112_c1_15	70.629	143	42	0	1	143	65	207	1.48e-77	220	143	207	123	86.01
Viral_Progeny_Pacific_NODE_543_length_8699_cov_1.928721_9	SCGC_Capsule1_10222112_c1_2	70.629	143	42	0	1	143	65	207	1.48e-77	220	143	207	123	86.01
Pre_existing_virus_Pacific_NODE_281_length_8352_cov_2.437568_11	SCGC_Capsule1_10222112_c3_8	70	210	63	0	285	494	1	210	9.62e-114	326	494	210	180	85.71
Pre_existing_virus_Pacific_NODE_281_length_8352_cov_2.437568_11	SCGC_Capsule1_10222112_c3_1	70	210	63	0	285	494	1	210	9.62e-114	326	494	210	180	85.71
Viral_Progeny_Pacific_NODE_347_length_5945_cov_3.412169_8	SCGC_Capsule1_10222112_c2_18	64.844	128	44	1	1	127	1	128	2.53e-60	173	130	131	104	81.25
Viral_Progeny_Pacific_NODE_1471_length_3584_cov_0.526179_6	SCGC_Capsule1_10222112_c2_18	64.844	128	44	1	1	127	1	128	2.53e-60	173	130	131	104	81.25
Pre_existing_virus_Pacific_NODE_184_length_10534_cov_20.789469_16	SCGC_Capsule1_10222112_c2_18	64.844	128	44	1	1	127	1	128	2.53e-60	173	130	131	104	81.25
Active_Cells_Pacific_NODE_14_length_18011_cov_237.268229_19	SCGC_Capsule1_10222112_c2_22	62.5	72	27	0	32	103	1	72	2.3e-30	95.1	108	75	53	73.61
Pre_existing_virus_Pacific_NODE_370_length_6818_cov_0.864295_5	SCGC_Capsule1_10222112_c2_22	60.811	74	29	0	32	105	1	74	3.91e-30	94.4	107	75	54	72.97
Pre_existing_virus_Pacific_NODE_370_length_6818_cov_0.864295_3	SCGC_Capsule1_10222112_c2_19	60.784	204	77	3	1	203	1	202	1.57e-89	253	205	205	154	75.49
Active_Cells_Pacific_NODE_101_length_9301_cov_64.371921_9	SCGC_Capsule1_10222112_c2_22	59.722	72	29	0	32	103	1	72	4.32e-29	91.7	108	75	52	72.22
Viral_Progeny_Pacific_NODE_543_length_8699_cov_1.928721_1	SCGC_Capsule1_10222112_c3_7	57.971	69	29	0	3	71	4	72	9.14e-29	96.7	233	122	55	79.71
Viral_Progeny_Pacific_NODE_543_length_8699_cov_1.928721_1	SCGC_Capsule1_10222112_c3_2	57.971	69	29	0	3	71	4	72	9.14e-29	96.7	233	122	55	79.71
Active_Cells_Pacific_NODE_238_length_6742_cov_0.728193_14	SCGC_Capsule1_10222112_c2_16	57.576	33	14	0	1	33	1	33	2.13e-11	43.1	34	47	25	75.76
Viral_Progeny_Pacific_NODE_347_length_5945_cov_3.412169_10	SCGC_Capsule1_10222112_c2_16	55.556	45	20	0	1	45	1	45	6.25e-17	57.8	50	47	35	77.78
Viral_Progeny_Pacific_NODE_1471_length_3584_cov_0.526179_8	SCGC_Capsule1_10222112_c2_16	55.556	45	20	0	1	45	1	45	6.25e-17	57.8	50	47	35	77.78
Pre_existing_virus_Pacific_NODE_184_length_10534_cov_20.789469_14	SCGC_Capsule1_10222112_c2_16	55.556	45	20	0	1	45	1	45	6.25e-17	57.8	50	47	35	77.78
Viral_Progeny_Pacific_NODE_347_length_5945_cov_3.412169_9	SCGC_Capsule1_10222112_c2_17	55.191	183	80	2	30	212	80	260	2.11e-70	207	215	262	132	72.13
Viral_Progeny_Pacific_NODE_1471_length_3584_cov_0.526179_7	SCGC_Capsule1_10222112_c2_17	55.191	183	80	2	30	212	80	260	2.11e-70	207	215	262	132	72.13
Pre_existing_virus_Pacific_NODE_184_length_10534_cov_20.789469_15	SCGC_Capsule1_10222112_c2_17	55.191	183	80	2	30	212	80	260	2.11e-70	207	215	262	132	72.13
Pre_existing_virus_Pacific_NODE_281_length_8352_cov_2.437568_12	SCGC_Capsule1_10222112_c3_7	48.958	96	44	2	3	98	4	94	1.79e-29	97.4	194	122	67	69.79
Pre_existing_virus_Pacific_NODE_281_length_8352_cov_2.437568_12	SCGC_Capsule1_10222112_c3_2	48.958	96	44	2	3	98	4	94	1.79e-29	97.4	194	122	67	69.79
Active_Cells_Pacific_NODE_14_length_18011_cov_237.268229_6	SCGC_Capsule1_10222112_c2_12	42.188	64	30	2	1	59	1	62	8.88e-13	51.2	113	112	40	62.5
Active_Cells_Pacific_NODE_101_length_9301_cov_64.371921_1	SCGC_Capsule1_10222112_c3_8	38.034	234	119	6	321	552	1	210	1.13e-42	142	552	210	119	50.85
Active_Cells_Pacific_NODE_101_length_9301_cov_64.371921_1	SCGC_Capsule1_10222112_c3_1	38.034	234	119	6	321	552	1	210	1.13e-42	142	552	210	119	50.85
Pre_existing_virus_Pacific_NODE_370_length_6818_cov_0.864295_14	SCGC_Capsule1_10222112_c3_8	36.052	233	124	7	29	259	1	210	9.6e-41	131	259	210	117	50.21
Pre_existing_virus_Pacific_NODE_370_length_6818_cov_0.864295_14	SCGC_Capsule1_10222112_c3_1	36.052	233	124	7	29	259	1	210	9.6e-41	131	259	210	117	50.21
Active_Cells_Pacific_NODE_574_length_3315_cov_1.251882_2	SCGC_Capsule1_10222112_c1_10	31.313	99	67	1	709	807	179	276	2.49e-08	46.2	814	277	49	49.49
Active_Cells_Pacific_NODE_574_length_3315_cov_1.251882_2	SCGC_Capsule1_10222112_c1_7	31.313	99	67	1	709	807	179	276	2.49e-08	46.2	814	277	49	49.49
Active_Cells_Pacific_NODE_14_length_18011_cov_237.268229_16	SCGC_Capsule1_10222112_c3_8	31.111	225	139	8	414	637	1	210	7.5e-25	93.6	637	210	107	47.56
Active_Cells_Pacific_NODE_14_length_18011_cov_237.268229_16	SCGC_Capsule1_10222112_c3_1	31.111	225	139	8	414	637	1	210	7.5e-25	93.6	637	210	107	47.56

## Sheet: Data7-Taxonomy Phylum
Supplementary Data 7. Taxonomic profile of bacterial samples at the phylum level
		Active cells (Pacific)			Inactive cells (Pacific)			Active Cells (Mediterranean)
taxon_name	taxon_id	reads	percent_total	percent_bacteria	reads	percent_total	percent_bacteria	reads	percent_total	percent_bacteria
Bacteria;Proteobacteria	1224	1941969	35.9332	75.4357	4812411	25.6958	25.8355	3673858	72.1395	72.481
Bacteria;Bacteroidetes	976	219911	4.06912	8.54243	107251	0.572666	0.57578	40743	0.800026	0.803813
Bacteria;Firmicutes	1239	56548	1.04634	2.1966	52939	0.282667	0.284204	2006	0.03939	0.039576
Archaea;Euryarchaeota	28890	43718	0.808936	0	7119	0.038012	0	21	0.000412	0
Archaea;Candidatus Bathyarchaeota	928852	33981	0.628767	0	323	0.001725	0	2	3.9e-05	0
Bacteria;Actinobacteria	201174	32341	0.598422	1.25628	64072	0.342112	0.343972	4946	0.097119	0.097579
Bacteria;Chloroflexi	200795	28441	0.526258	1.10479	14673	0.078346	0.078772	31	0.000609	0.000612
Eukaryota;Chlorophyta	3041	26437	0.489177	0	2238	0.01195	0	400	0.007854	0
Archaea;Candidatus Verstraetearchaeota	1915410	26255	0.485809	0	4	2.1e-05	0	0	0	0
Bacteria;Gemmatimonadetes	142182	16941	0.313468	0.658072	1021	0.005452	0.005481	14	0.000275	0.000276
Bacteria;Spirochaetes	203691	12680	0.234624	0.492554	4492	0.023985	0.024115	36	0.000707	0.00071
Bacteria;Cyanobacteria	1117	11485	0.212513	0.446134	14154	0.075575	0.075986	1220419	23.964	24.0775
Bacteria;Fusobacteria	32066	10749	0.198894	0.417544	326	0.001741	0.00175	1	2e-05	2e-05
Bacteria;Acidobacteria	57723	6535	0.12092	0.253852	17256	0.092138	0.092639	32	0.000628	0.000631
Bacteria;Planctomycetes	203682	4783	0.088502	0.185795	12943451	69.1115	69.4872	65058	1.27747	1.28352
Bacteria;Verrucomicrobia	74201	3642	0.06739	0.141473	136229	0.727394	0.731349	177	0.003476	0.003492
Bacteria;Candidatus Falkowbacteria	1752728	2452	0.045371	0.095248	23	0.000123	0.000123	0	0	0
Archaea;Crenarchaeota	28889	1279	0.023666	0	607	0.003241	0	1	2e-05	0
Eukaryota;Ascomycota	4890	1041	0.019262	0	11614	0.062013	0	1734	0.034049	0
Bacteria;Chrysiogenetes	200938	991	0.018337	0.038495	353	0.001885	0.001895	3	5.9e-05	5.9e-05
Bacteria;Tenericutes	544448	916	0.016949	0.035582	1188	0.006343	0.006378	1	2e-05	2e-05
Eukaryota;Basidiomycota	5204	730	0.013508	0	22092	0.11796	0	95	0.001865	0
Bacteria;Candidatus Uhrbacteria	1752732	693	0.012823	0.02692	37	0.000198	0.000199	0	0	0
Bacteria;Candidatus Saccharibacteria	95818	683	0.012638	0.026531	11	5.9e-05	5.9e-05	0	0	0
Bacteria;Chlorobi	1090	591	0.010936	0.022957	332	0.001773	0.001782	354	0.006951	0.006984
Bacteria;Candidatus Omnitrophica	67812	573	0.010603	0.022258	1570	0.008383	0.008429	28	0.00055	0.000552
Eukaryota;Euglenozoa	33682	477	0.008826	0	5	2.7e-05	0	2	3.9e-05	0
Eukaryota;Parabasalia	5719	423	0.007827	0	11	5.9e-05	0	0	0	0
Bacteria;Candidatus Parcubacteria	221216	379	0.007013	0.014722	56	0.000299	0.000301	1	2e-05	2e-05
Bacteria;Lentisphaerae	256845	347	0.006421	0.013479	7067	0.037734	0.037939	0	0	0
Bacteria;Candidatus Marinimicrobia	62680	346	0.006402	0.01344	357	0.001906	0.001917	0	0	0
Bacteria;Candidatus Peregrinibacteria	1619053	320	0.005921	0.01243	404	0.002157	0.002169	0	0	0
Bacteria;Nitrospirae	40117	257	0.004755	0.009983	3678	0.019639	0.019745	21	0.000412	0.000414
Bacteria;Candidatus Melainabacteria	1798710	234	0.00433	0.00909	59	0.000315	0.000317	1156	0.022699	0.022807
Archaea;Candidatus Thorarchaeota	1706441	219	0.004052	0	22	0.000117	0	0	0	0
Eukaryota;Evosea	2605435	202	0.003738	0	88	0.00047	0	0	0	0
Eukaryota;Blastocladiomycota	451459	199	0.003682	0	1	5e-06	0	0	0	0
Bacteria;Armatimonadetes	67819	184	0.003405	0.007147	1363	0.007278	0.007317	1	2e-05	2e-05
Archaea;Thaumarchaeota	651137	154	0.00285	0	47	0.000251	0	0	0	0
Eukaryota;Mucoromycota	1913637	114	0.002109	0	640	0.003417	0	7	0.000137	0
Bacteria;Candidatus Kaiserbacteria	1752734	92	0.001702	0.003574	294	0.00157	0.001578	0	0	0
Bacteria;Candidatus Magasanikbacteria	1752731	90	0.001665	0.003496	11	5.9e-05	5.9e-05	1	2e-05	2e-05
Bacteria;Candidatus Wolfebacteria	1752735	77	0.001425	0.002991	0	0	0	0	0	0
Bacteria;Candidatus Cloacimonetes	456828	74	0.001369	0.002875	610	0.003257	0.003275	0	0	0
Eukaryota;Perkinsozoa	2497438	68	0.001258	0	171	0.000913	0	0	0	0
Bacteria;Elusimicrobia	74152	57	0.001055	0.002214	410	0.002189	0.002201	2251	0.0442	0.04441
Archaea;Candidatus Heimdallarchaeota	1936272	57	0.001055	0	9	4.8e-05	0	1	2e-05	0
Archaea;Candidatus Woesearchaeota	1801616	43	0.000796	0	45	0.00024	0	0	0	0
Bacteria;Candidatus Wallbacteria	1817812	43	0.000796	0.00167	0	0	0	1	2e-05	2e-05
Bacteria;Chlamydiae	204428	40	0.00074	0.001554	8671	0.046299	0.04655	366	0.007187	0.007221
Bacteria;Balneolaeota	1936987	38	0.000703	0.001476	829	0.004426	0.004451	119	0.002337	0.002348
Bacteria;Deinococcus-Thermus	1297	33	0.000611	0.001282	1087	0.005804	0.005836	0	0	0
Bacteria;Candidatus Berkelbacteria	1618330	29	0.000537	0.001127	6	3.2e-05	3.2e-05	0	0	0
Bacteria;Candidatus Fermentibacteria	1729712	29	0.000537	0.001127	286	0.001527	0.001535	0	0	0
Bacteria;Candidatus Woykebacteria	1817899	29	0.000537	0.001127	4	2.1e-05	2.1e-05	0	0	0
Eukaryota;Apicomplexa	5794	27	0.0005	0	301	0.001607	0	1	2e-05	0
Bacteria;Ignavibacteriae	1134404	24	0.000444	0.000932	725	0.003871	0.003892	11	0.000216	0.000217
Bacteria;Candidatus Dadabacteria	1752716	24	0.000444	0.000932	127	0.000678	0.000682	1	2e-05	2e-05
Bacteria;Candidatus Giovannonibacteria	1752738	23	0.000426	0.000893	0	0	0	0	0	0
Eukaryota;Chytridiomycota	4761	20	0.00037	0	8	4.3e-05	0	12	0.000236	0
Bacteria;Candidatus Coatesbacteria	1817797	20	0.00037	0.000777	5	2.7e-05	2.7e-05	11	0.000216	0.000217
Archaea;Candidatus Korarchaeota	51967	19	0.000352	0	1	5e-06	0	0	0	0
Eukaryota;Bacillariophyta	2836	16	0.000296	0	81	0.000432	0	0	0	0
Bacteria;Aquificae	200783	16	0.000296	0.000622	2238	0.01195	0.012015	110	0.00216	0.00217
Archaea;Candidatus Lokiarchaeota	1655434	16	0.000296	0	1	5e-06	0	1	2e-05	0
Bacteria;Calditrichaeota	1930617	15	0.000278	0.000583	1993	0.010642	0.010699	0	0	0
Eukaryota;Zoopagomycota	1913638	14	0.000259	0	1048	0.005596	0	1	2e-05	0
Bacteria;Rhodothermaeota	1853220	12	0.000222	0.000466	13	6.9e-05	7e-05	1	2e-05	2e-05
Bacteria;Candidatus Woesebacteria	1752722	11	0.000204	0.000427	925	0.004939	0.004966	0	0	0
Bacteria;Candidatus Schekmanbacteria	1817811	11	0.000204	0.000427	33	0.000176	0.000177	0	0	0
Bacteria;Candidatus Doudnabacteria	1817799	10	0.000185	0.000388	15	8e-05	8.1e-05	0	0	0
Bacteria;Candidatus Kerfeldbacteria	1817907	10	0.000185	0.000388	16	8.5e-05	8.6e-05	0	0	0
Bacteria;Candidatus Tagabacteria	1817918	10	0.000185	0.000388	2	1.1e-05	1.1e-05	0	0	0
Bacteria;Kiritimatiellaeota	134625	9	0.000167	0.00035	12327	0.06582	0.066178	2	3.9e-05	3.9e-05
Bacteria;Synergistetes	508458	9	0.000167	0.00035	1070	0.005713	0.005744	8	0.000157	0.000158
Bacteria;candidate division Zixibacteria	1379697	9	0.000167	0.00035	256	0.001367	0.001374	0	0	0
Bacteria;Candidatus Colwellbacteria	1817904	9	0.000167	0.00035	0	0	0	0	0	0
Bacteria;Candidatus Wildermuthbacteria	1817923	9	0.000167	0.00035	443	0.002365	0.002378	0	0	0
Bacteria;Candidatus Aminicenantes	67817	8	0.000148	0.000311	68	0.000363	0.000365	2	3.9e-05	3.9e-05
Bacteria;Deferribacteres	200930	8	0.000148	0.000311	1636	0.008735	0.008783	0	0	0
Bacteria;Candidatus Campbellbacteria	1752727	8	0.000148	0.000311	0	0	0	0	0	0
Eukaryota;Ciliophora	5878	7	0.00013	0	56	0.000299	0	2	3.9e-05	0
Bacteria;Candidatus Taylorbacteria	1817919	7	0.00013	0.000272	3	1.6e-05	1.6e-05	0	0	0
Bacteria;Candidatus Roizmanbacteria	1752723	6	0.000111	0.000233	2	1.1e-05	1.1e-05	0	0	0
Bacteria;candidate division WWE3	422282	5	9.3e-05	0.000194	0	0	0	0	0	0
Bacteria;Candidatus Moranbacteria	1752737	5	9.3e-05	0.000194	108	0.000577	0.00058	0	0	0
Bacteria;Candidatus Margulisbacteria	1817808	5	9.3e-05	0.000194	220	0.001175	0.001181	0	0	0
Eukaryota;Discosea	555280	4	7.4e-05	0	1	5e-06	0	0	0	0
Bacteria;Candidatus Rokubacteria	1752708	4	7.4e-05	0.000155	1155	0.006167	0.006201	7	0.000137	0.000138
Bacteria;Coprothermobacterota	2138240	4	7.4e-05	0.000155	1	5e-06	5e-06	0	0	0
Eukaryota;Heterolobosea	5752	3	5.6e-05	0	1	5e-06	0	1	2e-05	0
Bacteria;Nitrospinae	1293497	3	5.6e-05	0.000117	224	0.001196	0.001203	3	5.9e-05	5.9e-05
Bacteria;Candidatus Nomurabacteria	1752729	3	5.6e-05	0.000117	21	0.000112	0.000113	0	0	0
Bacteria;Candidatus Yonathbacteria	1817924	3	5.6e-05	0.000117	1	5e-06	5e-06	0	0	0
Eukaryota;Microsporidia	6029	2	3.7e-05	0	11	5.9e-05	0	0	0	0
Bacteria;Thermodesulfobacteria	200940	2	3.7e-05	7.8e-05	180	0.000961	0.000966	1	2e-05	2e-05
Archaea;Candidatus Aenigmarchaeota	743724	2	3.7e-05	0	7	3.7e-05	0	0	0	0
Bacteria;Candidatus Aerophobetes	1052815	2	3.7e-05	7.8e-05	702	0.003748	0.003769	5	9.8e-05	9.9e-05
Bacteria;Candidatus Kapabacteria	1662329	2	3.7e-05	7.8e-05	1	5e-06	5e-06	0	0	0
Bacteria;candidate division KD3-62	1704031	2	3.7e-05	7.8e-05	154	0.000822	0.000827	0	0	0
Bacteria;Candidatus Gottesmanbacteria	1752720	2	3.7e-05	7.8e-05	10	5.3e-05	5.4e-05	0	0	0
Bacteria;Candidatus Adlerbacteria	1752736	2	3.7e-05	7.8e-05	2	1.1e-05	1.1e-05	0	0	0
Archaea;Candidatus Micrarchaeota	1801631	2	3.7e-05	0	0	0	0	0	0	0
Bacteria;Candidatus Ryanbacteria	1817914	2	3.7e-05	7.8e-05	34	0.000182	0.000183	0	0	0
Eukaryota;Haptista	2608109	2	3.7e-05	0	2	1.1e-05	0	0	0	0
Eukaryota;Rhodophyta	2763	1	1.9e-05	0	27	0.000144	0	6	0.000118	0
Bacteria;Fibrobacteres	65842	1	1.9e-05	3.9e-05	328	0.001751	0.001761	4	7.9e-05	7.9e-05
Bacteria;Caldiserica	67814	1	1.9e-05	3.9e-05	58	0.00031	0.000311	0	0	0
Bacteria;Thermotogae	200918	1	1.9e-05	3.9e-05	127	0.000678	0.000682	4	7.9e-05	7.9e-05
Bacteria;Candidatus Poribacteria	265317	1	1.9e-05	3.9e-05	477	0.002547	0.002561	0	0	0
Bacteria;Candidatus Curtissbacteria	1752717	1	1.9e-05	3.9e-05	2	1.1e-05	1.1e-05	6	0.000118	0.000118
Bacteria;Candidatus Daviesbacteria	1752718	1	1.9e-05	3.9e-05	7	3.7e-05	3.8e-05	0	0	0
Bacteria;Candidatus Shapirobacteria	1752721	1	1.9e-05	3.9e-05	0	0	0	0	0	0
Bacteria;Candidatus Beckwithbacteria	1752726	1	1.9e-05	3.9e-05	0	0	0	0	0	0
Bacteria;Candidatus Yanofskybacteria	1752733	1	1.9e-05	3.9e-05	67	0.000358	0.00036	0	0	0
Bacteria;Candidatus Azambacteria	1752741	1	1.9e-05	3.9e-05	0	0	0	0	0	0
Bacteria;Candidatus Delongbacteria	1817798	1	1.9e-05	3.9e-05	0	0	0	0	0	0
Bacteria;Candidatus Lindowbacteria	1817807	1	1.9e-05	3.9e-05	121	0.000646	0.00065	0	0	0
Bacteria;Candidatus Komeilibacteria	1817908	1	1.9e-05	3.9e-05	42	0.000224	0.000225	0	0	0
Bacteria;Candidatus Nealsonbacteria	1817911	1	1.9e-05	3.9e-05	100	0.000534	0.000537	0	0	0
Bacteria;Candidatus Portnoybacteria	1817913	1	1.9e-05	3.9e-05	0	0	0	0	0	0
Bacteria;Candidatus Sungbacteria	1817917	1	1.9e-05	3.9e-05	240	0.001281	0.001288	0	0	0
Bacteria;Candidatus Vogelbacteria	1817922	1	1.9e-05	3.9e-05	0	0	0	0	0	0
Bacteria;Candidatus Zambryskibacteria	1817925	1	1.9e-05	3.9e-05	35	0.000187	0.000188	0	0	0
Bacteria;Abditibacteriota	2109258	1	1.9e-05	3.9e-05	1	5e-06	5e-06	0	0	0
Viruses	10239	2428412	44.9341	0	7882	0.042086	0	2	3.9e-05	0
cannot be assigned to a (non-viral) phylum	0	484484	8.96465	0	445576	2.37915	0	78570	1.54279	0
unclassified	0	29460214	84.4989	0	12568225	40.1584	0	4233110	45.3913	0
Bacteria;Candidatus Gracilibacteria	363464	0	0	0	1991	0.010631	0.010689	0	0	0
Bacteria;candidate division WOR-3	1703755	0	0	0	804	0.004293	0.004316	0	0	0
Bacteria;Candidatus Jorgensenbacteria	1752739	0	0	0	709	0.003786	0.003806	0	0	0
Bacteria;Candidatus Staskawiczbacteria	1817916	0	0	0	229	0.001223	0.001229	0	0	0
Bacteria;Candidatus Firestonebacteria	1817802	0	0	0	190	0.001015	0.00102	0	0	0
Bacteria;Candidatus Sumerlaeota	200295	0	0	0	153	0.000817	0.000821	0	0	0
Bacteria;Candidatus Hydrogenedentes	142187	0	0	0	91	0.000486	0.000489	0	0	0
Bacteria;Candidatus Pacebacteria	1752724	0	0	0	90	0.000481	0.000483	2	3.9e-05	3.9e-05
Bacteria;Candidatus Latescibacteria	74015	0	0	0	81	0.000432	0.000435	0	0	0
Bacteria;Candidatus Riflebacteria	1817810	0	0	0	81	0.000432	0.000435	0	0	0
Bacteria;Candidatus Collierbacteria	1752725	0	0	0	70	0.000374	0.000376	0	0	0
Bacteria;Candidatus Tectomicrobia	1802339	0	0	0	69	0.000368	0.00037	0	0	0
Bacteria;Candidatus Amesbacteria	1752730	0	0	0	58	0.00031	0.000311	0	0	0
Bacteria;Candidatus Chisholmbacteria	1817900	0	0	0	54	0.000288	0.00029	0	0	0
Bacteria;Candidatus Buchananbacteria	1817903	0	0	0	53	0.000283	0.000285	0	0	0
Bacteria;Candidatus Harrisonbacteria	1817905	0	0	0	50	0.000267	0.000268	0	0	0
Bacteria;Candidatus Glassbacteria	1817805	0	0	0	47	0.000251	0.000252	0	0	0
Bacteria;candidate division CPR2	1618339	0	0	0	42	0.000224	0.000225	0	0	0
Bacteria;Dictyoglomi	68297	0	0	0	38	0.000203	0.000204	0	0	0
Bacteria;Candidatus Eisenbacteria	1817801	0	0	0	23	0.000123	0.000123	3	5.9e-05	5.9e-05
Bacteria;Candidatus Raymondbacteria	1817809	0	0	0	22	0.000117	0.000118	0	0	0
Bacteria;Candidatus Abyssubacteria	2093358	0	0	0	15	8e-05	8.1e-05	0	0	0
Bacteria;Candidatus Kryptonia	1855361	0	0	0	11	5.9e-05	5.9e-05	0	0	0
Bacteria;Candidatus Cryosericota	2498705	0	0	0	9	4.8e-05	4.8e-05	0	0	0
Bacteria;candidate division NC10	640293	0	0	0	8	4.3e-05	4.3e-05	1	2e-05	2e-05
Bacteria;Candidatus Liptonbacteria	1817909	0	0	0	7	3.7e-05	3.8e-05	1	2e-05	2e-05
Bacteria;Candidatus Bipolaricaulota	67810	0	0	0	5	2.7e-05	2.7e-05	1	2e-05	2e-05
Bacteria;Candidatus Microgenomates	67820	0	0	0	5	2.7e-05	2.7e-05	0	0	0
Eukaryota;Fornicata	207245	0	0	0	3	1.6e-05	0	7	0.000137	0
Eukaryota;Imbricatea	1736114	0	0	0	3	1.6e-05	0	3	5.9e-05	0
Bacteria;Candidatus Atribacteria	67818	0	0	0	2	1.1e-05	1.1e-05	0	0	0
Bacteria;Candidatus Levybacteria	1752719	0	0	0	2	1.1e-05	1.1e-05	6	0.000118	0.000118
Bacteria;Candidatus Handelsmanbacteria	1817806	0	0	0	2	1.1e-05	1.1e-05	0	0	0
Bacteria;Candidatus Wirthbacteria	1817926	0	0	0	2	1.1e-05	1.1e-05	0	0	0
Bacteria;Candidatus Desantisbacteria	1819803	0	0	0	2	1.1e-05	1.1e-05	0	0	0
Archaea;Candidatus Marsarchaeota	1978152	0	0	0	2	1.1e-05	0	0	0	0
Bacteria;Candidatus Goldbacteria	2013583	0	0	0	2	1.1e-05	1.1e-05	0	0	0
Eukaryota;Foraminifera	29178	0	0	0	1	5e-06	0	12	0.000236	0
Bacteria;Candidatus Hydrothermae	1130266	0	0	0	1	5e-06	5e-06	0	0	0
Bacteria;Candidatus Eremiobacteraeota	1154676	0	0	0	1	5e-06	5e-06	0	0	0
Bacteria;Candidatus Terrybacteria	1817920	0	0	0	1	5e-06	5e-06	0	0	0
Bacteria;Candidatus Dormibacteraeota	2052312	0	0	0	1	5e-06	5e-06	0	0	0
Bacteria;Candidatus Aureabacteria	2093364	0	0	0	1	5e-06	5e-06	0	0	0
Bacteria;Candidatus Mcinerneyibacteriota	2703810	0	0	0	1	5e-06	5e-06	0	0	0
Bacteria;candidate division CPR3	1618340	0	0	0	0	0	0	16	0.000314	0.000316

## Sheet: Data8- Taxonomy Family
Supplementary Data 8. Taxonomic profile of bacterial samples at the family level
		Active cells (Pacific)			Inactive cells (Pacific)			Active Cells (Mediterranean)
taxon_name	taxon_id	reads	percent_total	percent_bacteria	reads	percent_total	percent_bacteria	reads	percent_total	percent_bacteria
Bacteria;Planctomycetes;Planctomycetia;Planctomycetales;Planctomycetaceae;NA;NA;	126	294	0.00544	0.01142	5184908	27.6848	27.8353	141	0.002769	0.002782
Bacteria;Proteobacteria;Alphaproteobacteria;Pelagibacterales;Pelagibacteraceae;NA;NA;	1655514	231469	4.28299	8.9914	22761	0.121532	0.122193	3	5.9e-05	5.9e-05
Bacteria;Proteobacteria;Betaproteobacteria;Nitrosomonadales;Methylophilaceae;NA;NA;	32011	162209	3.00143	6.301	2316	0.012366	0.012434	646	0.012685	0.012745
Bacteria;Proteobacteria;Alphaproteobacteria;Rhodospirillales;Rhodospirillaceae;NA;NA;	41295	68910	1.27508	2.6768	573679	3.06316	3.07981	4500	0.088362	0.08878
Bacteria;Bacteroidetes;Flavobacteriia;Flavobacteriales;Flavobacteriaceae;NA;NA;	49546	67844	1.25535	2.6354	22577	0.12055	0.121205	35	0.000687	0.000691
Bacteria;Proteobacteria;Alphaproteobacteria;Rhodobacterales;Rhodobacteraceae;NA;NA;	31989	46189	0.854658	1.79421	49286	0.263162	0.264593	18632	0.365856	0.367588
Bacteria;Proteobacteria;Gammaproteobacteria;Enterobacterales;Enterobacteriaceae;NA;NA;	543	41464	0.767229	1.61067	2402	0.012825	0.012895	26	0.000511	0.000513
Bacteria;Proteobacteria;Gammaproteobacteria;Pseudomonadales;Moraxellaceae;NA;NA;	468	35079	0.649084	1.36264	2471	0.013194	0.013266	48	0.000943	0.000947
Archaea;Euryarchaeota;Methanomicrobia;Methanosarcinales;Methanosarcinaceae;NA;NA;	2206	26907	0.497874	0	717	0.003828	0	0	0	0
Eukaryota;Chlorophyta;Mamiellophyceae;Mamiellales;Mamiellaceae;NA;NA;	41873	25144	0.465252	0	124	0.000662	0	0	0	0
Bacteria;Proteobacteria;Betaproteobacteria;Burkholderiales;Burkholderiaceae;NA;NA;	119060	24065	0.445287	0.934803	7591	0.040532	0.040752	34442	0.6763	0.679501
Bacteria;Proteobacteria;Gammaproteobacteria;Thiotrichales;Francisellaceae;NA;NA;	34064	20551	0.380265	0.798302	3743225	19.9869	20.0956	143	0.002808	0.002821
Bacteria;Proteobacteria;Betaproteobacteria;Neisseriales;Chromobacteriaceae;NA;NA;	1499392	19617	0.362983	0.762021	652	0.003481	0.0035	46	0.000903	0.000908
Bacteria;Proteobacteria;Betaproteobacteria;Burkholderiales;Comamonadaceae;NA;NA;	80864	17350	0.321036	0.67396	6387	0.034103	0.034289	84	0.001649	0.001657
Bacteria;Gemmatimonadetes;Gemmatimonadetes;Gemmatimonadales;Gemmatimonadaceae;NA;NA;	219687	16935	0.313357	0.657839	179	0.000956	0.000961	0	0	0
Bacteria;Proteobacteria;Betaproteobacteria;Nitrosomonadales;Nitrosomonadaceae;NA;NA;	206379	15068	0.278811	0.585316	890	0.004752	0.004778	19	0.000373	0.000375
Bacteria;Proteobacteria;Gammaproteobacteria;Pseudomonadales;Pseudomonadaceae;NA;NA;	135621	14593	0.270022	0.566864	19749	0.10545	0.106023	3540	0.069511	0.06984
Bacteria;Proteobacteria;Gammaproteobacteria;Vibrionales;Vibrionaceae;NA;NA;	641	13987	0.258808	0.543324	2927	0.015629	0.015714	2862	0.056198	0.056464
Bacteria;Proteobacteria;Gammaproteobacteria;Chromatiales;Ectothiorhodospiraceae;NA;NA;	72276	13920	0.257569	0.540722	700	0.003738	0.003758	376	0.007383	0.007418
Bacteria;Proteobacteria;Gammaproteobacteria;Thiotrichales;Piscirickettsiaceae;NA;NA;	135616	13752	0.25446	0.534196	1892	0.010102	0.010157	56	0.0011	0.001105
Bacteria;Firmicutes;Clostridia;Clostridiales;Peptostreptococcaceae;NA;NA;	186804	13610	0.251833	0.52868	70	0.000374	0.000376	1	2e-05	2e-05
Bacteria;Proteobacteria;Betaproteobacteria;Nitrosomonadales;Gallionellaceae;NA;NA;	90627	13070	0.241841	0.507703	222	0.001185	0.001192	73	0.001433	0.00144
Bacteria;Bacteroidetes;NA;Bacteroidetes Order II. Incertae sedis;Rhodothermaceae;NA;NA;	563843	13070	0.241841	0.507703	26	0.000139	0.00014	0	0	0
Bacteria;Proteobacteria;Deltaproteobacteria;Desulfuromonadales;Geobacteraceae;NA;NA;	213422	12218	0.226076	0.474607	1774	0.009472	0.009524	7	0.000137	0.000138
Bacteria;Fusobacteria;Fusobacteriia;Fusobacteriales;Fusobacteriaceae;NA;NA;	203492	10741	0.198746	0.417233	95	0.000507	0.00051	0	0	0
Bacteria;Firmicutes;Clostridia;Clostridiales;Lachnospiraceae;NA;NA;	186803	10351	0.19153	0.402084	1254	0.006696	0.006732	1	2e-05	2e-05
Bacteria;Actinobacteria;Actinobacteria;Streptomycetales;Streptomycetaceae;NA;NA;	2062	10322	0.190993	0.400957	5830	0.031129	0.031298	185	0.003633	0.00365
Bacteria;Firmicutes;Bacilli;Lactobacillales;Lactobacillaceae;NA;NA;	33958	10317	0.190901	0.400763	1145	0.006114	0.006147	0	0	0
Bacteria;Proteobacteria;Gammaproteobacteria;Enterobacterales;Pectobacteriaceae;NA;NA;	1903410	9153	0.169363	0.355548	385	0.002056	0.002067	0	0	0
Bacteria;Proteobacteria;Gammaproteobacteria;Thiotrichales;Thiotrichaceae;NA;NA;	135617	8643	0.159926	0.335737	722	0.003855	0.003876	1254	0.024623	0.02474
Bacteria;Cyanobacteria;NA;Synechococcales;Synechococcaceae;NA;NA;	1890426	8389	0.155226	0.32587	5886	0.031428	0.031599	1032137	20.2669	20.3629
Bacteria;Proteobacteria;Gammaproteobacteria;Orbales;Orbaceae;NA;NA;	1240483	7010	0.12971	0.272303	148	0.00079	0.000795	0	0	0
Bacteria;Proteobacteria;Epsilonproteobacteria;Campylobacterales;Campylobacteraceae;NA;NA;	72294	6775	0.125361	0.263174	4077	0.021769	0.021887	460	0.009033	0.009075
Bacteria;Proteobacteria;Gammaproteobacteria;Thiotrichales;Thiolinaceae;NA;NA;	2212439	6067	0.112261	0.235672	18	9.6e-05	9.7e-05	0	0	0
Bacteria;Proteobacteria;Betaproteobacteria;Burkholderiales;Sutterellaceae;NA;NA;	995019	5563	0.102935	0.216094	66	0.000352	0.000354	6	0.000118	0.000118
Bacteria;Bacteroidetes;Chitinophagia;Chitinophagales;Chitinophagaceae;NA;NA;	563835	4963	0.091833	0.192787	3465	0.018501	0.018602	5	9.8e-05	9.9e-05
Bacteria;Proteobacteria;Alphaproteobacteria;Rhizobiales;Salinarimonadaceae;NA;NA;	2137278	4615	0.085394	0.179269	24	0.000128	0.000129	0	0	0
Bacteria;Proteobacteria;Gammaproteobacteria;Alteromonadales;Alteromonadaceae;NA;NA;	72275	4583	0.084802	0.178026	6442	0.034397	0.034584	49	0.000962	0.000967
Bacteria;Proteobacteria;Gammaproteobacteria;Pasteurellales;Pasteurellaceae;NA;NA;	712	4524	0.08371	0.175734	847	0.004523	0.004547	19	0.000373	0.000375
Bacteria;Bacteroidetes;Saprospiria;Saprospirales;Haliscomenobacteraceae;NA;NA;	1937961	4287	0.079325	0.166528	425	0.002269	0.002282	0	0	0
Bacteria;Bacteroidetes;Cytophagia;Cytophagales;Hymenobacteraceae;NA;NA;	1853232	4029	0.074551	0.156506	2949	0.015746	0.015832	0	0	0
Bacteria;Bacteroidetes;Flavobacteriia;Flavobacteriales;Crocinitomicaceae;NA;NA;	1853230	4022	0.074421	0.156234	3605	0.019249	0.019354	4	7.9e-05	7.9e-05
Bacteria;Firmicutes;Bacilli;Lactobacillales;Streptococcaceae;NA;NA;	1300	3679	0.068074	0.142911	451	0.002408	0.002421	0	0	0
Bacteria;Firmicutes;Clostridia;Clostridiales;Clostridiaceae;NA;NA;	31979	3345	0.061894	0.129936	3368	0.017983	0.018081	375	0.007363	0.007398
Bacteria;Proteobacteria;Gammaproteobacteria;Methylococcales;Methylococcaceae;NA;NA;	403	3210	0.059396	0.124692	1625	0.008677	0.008724	25	0.000491	0.000493
Bacteria;Proteobacteria;Gammaproteobacteria;Oceanospirillales;Halomonadaceae;NA;NA;	28256	2903	0.053716	0.112767	5578	0.029784	0.029946	144	0.002828	0.002841
Bacteria;Actinobacteria;Actinobacteria;Micrococcales;Microbacteriaceae;NA;NA;	85023	2707	0.050089	0.105153	5297	0.028283	0.028437	7	0.000137	0.000138
Bacteria;Actinobacteria;Actinobacteria;Corynebacteriales;Nocardiaceae;NA;NA;	85025	2526	0.04674	0.098122	5584	0.029816	0.029978	1	2e-05	2e-05
Bacteria;Firmicutes;Bacilli;Bacillales;Paenibacillaceae;NA;NA;	186822	2519	0.04661	0.09785	7038	0.037579	0.037784	107	0.002101	0.002111
Bacteria;Proteobacteria;Betaproteobacteria;Burkholderiales;Alcaligenaceae;NA;NA;	506	2308	0.042706	0.089654	4191	0.022378	0.022499	372	0.007305	0.007339
Bacteria;Proteobacteria;Gammaproteobacteria;NA;Celerinatantimonadaceae;NA;NA;	412032	2246	0.041559	0.087246	16	8.5e-05	8.6e-05	0	0	0
Bacteria;Firmicutes;Bacilli;Bacillales;Staphylococcaceae;NA;NA;	90964	2120	0.039227	0.082351	392	0.002093	0.002104	3	5.9e-05	5.9e-05
Bacteria;Actinobacteria;Actinobacteria;Corynebacteriales;Mycobacteriaceae;NA;NA;	1762	2088	0.038635	0.081108	4909	0.026212	0.026354	2	3.9e-05	3.9e-05
Bacteria;Firmicutes;Bacilli;Bacillales;Bacillaceae;NA;NA;	186817	1942	0.035934	0.075437	8307	0.044355	0.044596	886	0.017397	0.01748
Bacteria;Proteobacteria;Gammaproteobacteria;Enterobacterales;Yersiniaceae;NA;NA;	1903411	1901	0.035175	0.073844	408	0.002179	0.00219	13	0.000255	0.000256
Bacteria;Proteobacteria;Gammaproteobacteria;Alteromonadales;Psychromonadaceae;NA;NA;	267894	1900	0.035157	0.073805	918	0.004902	0.004928	0	0	0
Bacteria;Proteobacteria;Gammaproteobacteria;Enterobacterales;Erwiniaceae;NA;NA;	1903409	1672	0.030938	0.064949	2892	0.015442	0.015526	328	0.006441	0.006471
Bacteria;Proteobacteria;Gammaproteobacteria;Nevskiales;Sinobacteraceae;NA;NA;	568386	1591	0.029439	0.061802	135	0.000721	0.000725	52	0.001021	0.001026
Bacteria;Proteobacteria;Gammaproteobacteria;Legionellales;Legionellaceae;NA;NA;	444	1557	0.02881	0.060482	11074	0.05913	0.059451	11121	0.218371	0.219405
Bacteria;Proteobacteria;Epsilonproteobacteria;Campylobacterales;Hydrogenimonaceae;NA;NA;	292630	1425	0.026367	0.055354	27	0.000144	0.000145	1	2e-05	2e-05
Bacteria;Proteobacteria;Betaproteobacteria;Burkholderiales;Oxalobacteraceae;NA;NA;	75682	1394	0.025794	0.05415	4299	0.022954	0.023079	63	0.001237	0.001243
Bacteria;Proteobacteria;Gammaproteobacteria;Oceanospirillales;Alcanivoracaceae;NA;NA;	224372	1348	0.024943	0.052363	375	0.002002	0.002013	99	0.001944	0.001953
Bacteria;Firmicutes;Tissierellia;Tissierellales;Peptoniphilaceae;NA;NA;	1570339	1307	0.024184	0.05077	112	0.000598	0.000601	0	0	0
Bacteria;Firmicutes;Bacilli;Bacillales;Listeriaceae;NA;NA;	186820	1264	0.023388	0.0491	1697	0.009061	0.00911	93	0.001826	0.001835
Archaea;Crenarchaeota;Thermoprotei;Sulfolobales;Sulfolobaceae;NA;NA;	118883	1260	0.023314	0	1	5e-06	0	1	2e-05	0
Bacteria;Proteobacteria;Gammaproteobacteria;Xanthomonadales;Xanthomonadaceae;NA;NA;	32033	1249	0.023111	0.048517	3953	0.021107	0.021222	83	0.00163	0.001637
Eukaryota;Chlorophyta;Mamiellophyceae;Mamiellales;Bathycoccaceae;NA;NA;	1525212	1177	0.021779	0	3	1.6e-05	0	0	0	0
Bacteria;Bacteroidetes;Bacteroidia;Bacteroidales;Bacteroidaceae;NA;NA;	815	1092	0.020206	0.042419	1139	0.006082	0.006115	27705	0.544013	0.546588
Bacteria;Proteobacteria;Alphaproteobacteria;Rhizobiales;Rhizobiaceae;NA;NA;	82115	1076	0.01991	0.041797	6132	0.032742	0.03292	3964	0.077837	0.078205
Bacteria;Bacteroidetes;Sphingobacteriia;Sphingobacteriales;Sphingobacteriaceae;NA;NA;	84566	1059	0.019595	0.041137	4151	0.022164	0.022285	6806	0.133642	0.134275
Bacteria;Proteobacteria;Gammaproteobacteria;Methylococcales;Crenotrichaceae;NA;NA;	89377	1048	0.019392	0.040709	6	3.2e-05	3.2e-05	0	0	0
Bacteria;Chrysiogenetes;Chrysiogenetes;Chrysiogenales;Chrysiogenaceae;NA;NA;	189770	991	0.018337	0.038495	353	0.001885	0.001895	3	5.9e-05	5.9e-05
Bacteria;Actinobacteria;Actinobacteria;Streptosporangiales;Streptosporangiaceae;NA;NA;	2004	980	0.018133	0.038068	4716	0.025181	0.025318	2	3.9e-05	3.9e-05
Bacteria;Actinobacteria;Actinobacteria;Micrococcales;Micrococcaceae;NA;NA;	1268	900	0.016653	0.03496	1011	0.005398	0.005428	140	0.002749	0.002762
Bacteria;Proteobacteria;Gammaproteobacteria;Cellvibrionales;Halieaceae;NA;NA;	1706372	867	0.016043	0.033679	1142	0.006098	0.006131	5	9.8e-05	9.9e-05
Bacteria;Firmicutes;Clostridia;Halanaerobiales;Halanaerobiaceae;NA;NA;	972	789	0.014599	0.030649	104	0.000555	0.000558	0	0	0
Bacteria;Actinobacteria;Actinobacteria;Micromonosporales;Micromonosporaceae;NA;NA;	28056	724	0.013397	0.028124	781	0.00417	0.004193	7	0.000137	0.000138
Bacteria;Tenericutes;Mollicutes;Mycoplasmatales;Mycoplasmataceae;NA;NA;	2092	707	0.013082	0.027463	384	0.00205	0.002062	0	0	0
Bacteria;Planctomycetes;Planctomycetia;Gemmatales;Gemmataceae;NA;NA;	1914233	698	0.012915	0.027114	5176	0.027637	0.027787	2	3.9e-05	3.9e-05
Bacteria;Proteobacteria;Oligoflexia;Bacteriovoracales;Bacteriovoracaceae;NA;NA;	263369	692	0.012804	0.026881	269	0.001436	0.001444	0	0	0
Bacteria;Proteobacteria;Gammaproteobacteria;Alteromonadales;Pseudoalteromonadaceae;NA;NA;	267888	635	0.01175	0.024667	1780	0.009504	0.009556	2	3.9e-05	3.9e-05
Bacteria;Proteobacteria;Betaproteobacteria;Neisseriales;Neisseriaceae;NA;NA;	481	631	0.011676	0.024511	584	0.003118	0.003135	5	9.8e-05	9.9e-05
Bacteria;Actinobacteria;Actinobacteria;Micrococcales;Intrasporangiaceae;NA;NA;	85021	609	0.011269	0.023657	926	0.004944	0.004971	1	2e-05	2e-05
Bacteria;Verrucomicrobia;Verrucomicrobiae;Verrucomicrobiales;Verrucomicrobiaceae;NA;NA;	203557	597	0.011047	0.02319	26271	0.140274	0.141036	1	2e-05	2e-05
Bacteria;Firmicutes;Clostridia;Clostridiales;Ruminococcaceae;NA;NA;	541000	594	0.010991	0.023074	1654	0.008832	0.00888	5	9.8e-05	9.9e-05
Bacteria;Chlorobi;Chlorobia;Chlorobiales;Chlorobiaceae;NA;NA;	191412	589	0.010899	0.02288	282	0.001506	0.001514	346	0.006794	0.006826
Bacteria;Proteobacteria;Deltaproteobacteria;Desulfobacterales;Desulfobacteraceae;NA;NA;	213119	554	0.010251	0.02152	4175	0.022292	0.022414	6	0.000118	0.000118
Archaea;Euryarchaeota;Halobacteria;Halobacteriales;Haloarculaceae;NA;NA;	1963268	551	0.010195	0	8	4.3e-05	0	0	0	0
Bacteria;Firmicutes;Clostridia;Thermoanaerobacterales;Thermoanaerobacteraceae;NA;NA;	186814	549	0.010158	0.021326	1137	0.006071	0.006104	2	3.9e-05	3.9e-05
Bacteria;Cyanobacteria;NA;Synechococcales;Prochloraceae;NA;NA;	1213	515	0.009529	0.020005	228	0.001217	0.001224	50050	0.982777	0.987429
Bacteria;Proteobacteria;Deltaproteobacteria;Myxococcales;Myxococcaceae;NA;NA;	31	507	0.009381	0.019694	253	0.001351	0.001358	0	0	0
Bacteria;Proteobacteria;Alphaproteobacteria;Sphingomonadales;Sphingomonadaceae;NA;NA;	41297	504	0.009326	0.019578	3642	0.019446	0.019552	3871	0.076011	0.07637
Eukaryota;Euglenozoa;Kinetoplastea;Trypanosomatida;Trypanosomatidae;NA;NA;	5654	476	0.008808	0	5	2.7e-05	0	0	0	0
Bacteria;Actinobacteria;Actinobacteria;Bifidobacteriales;Bifidobacteriaceae;NA;NA;	31953	444	0.008216	0.017247	153	0.000817	0.000821	0	0	0
Bacteria;Proteobacteria;Alphaproteobacteria;Rhizobiales;Hyphomicrobiaceae;NA;NA;	45401	435	0.008049	0.016898	2617	0.013973	0.014049	91	0.001787	0.001795
Bacteria;Bacteroidetes;Bacteroidia;Bacteroidales;Prevotellaceae;NA;NA;	171552	422	0.007808	0.016393	200	0.001068	0.001074	2	3.9e-05	3.9e-05
Eukaryota;Parabasalia;NA;Tritrichomonadida;Tritrichomonadidae;NA;NA;	740983	422	0.007808	0	11	5.9e-05	0	0	0	0
Bacteria;Spirochaetes;Spirochaetia;Spirochaetales;Spirochaetaceae;NA;NA;	137	410	0.007586	0.015926	2438	0.013018	0.013088	15	0.000295	0.000296
Bacteria;Proteobacteria;Gammaproteobacteria;Legionellales;Coxiellaceae;NA;NA;	118968	393	0.007272	0.015266	827	0.004416	0.00444	2	3.9e-05	3.9e-05
Bacteria;Bacteroidetes;Bacteroidia;Bacteroidales;Balneicellaceae;NA;NA;	1903335	385	0.007124	0.014955	0	0	0	6	0.000118	0.000118
Bacteria;Proteobacteria;Alphaproteobacteria;Rhizobiales;Methylocystaceae;NA;NA;	31993	379	0.007013	0.014722	656	0.003503	0.003522	2	3.9e-05	3.9e-05
Bacteria;Bacteroidetes;Cytophagia;Cytophagales;Cytophagaceae;NA;NA;	89373	376	0.006957	0.014606	5383	0.028742	0.028899	165	0.00324	0.003255
Eukaryota;Ascomycota;Saccharomycetes;Saccharomycetales;Dipodascaceae;NA;NA;	34353	337	0.006236	0	3	1.6e-05	0	0	0	0
Bacteria;Lentisphaerae;Lentisphaeria;Victivallales;Victivallaceae;NA;NA;	255528	332	0.006143	0.012897	3	1.6e-05	1.6e-05	0	0	0
Bacteria;Proteobacteria;Gammaproteobacteria;Cellvibrionales;Cellvibrionaceae;NA;NA;	1706371	320	0.005921	0.01243	1072	0.005724	0.005755	35	0.000687	0.000691
Bacteria;Proteobacteria;Gammaproteobacteria;Xanthomonadales;Rhodanobacteraceae;NA;NA;	1775411	318	0.005884	0.012353	278	0.001484	0.001492	19776	0.38832	0.390158
Bacteria;Actinobacteria;Acidimicrobiia;Acidimicrobiales;Acidimicrobiaceae;NA;NA;	84994	313	0.005792	0.012158	6	3.2e-05	3.2e-05	0	0	0
Bacteria;Proteobacteria;Alphaproteobacteria;Rhizobiales;Brucellaceae;NA;NA;	118882	305	0.005644	0.011848	399	0.00213	0.002142	0	0	0
Bacteria;Firmicutes;Bacilli;Lactobacillales;Enterococcaceae;NA;NA;	81852	289	0.005348	0.011226	137	0.000732	0.000735	26	0.000511	0.000513
Bacteria;Proteobacteria;Alphaproteobacteria;Rhodospirillales;Acetobacteraceae;NA;NA;	433	277	0.005125	0.01076	6507	0.034744	0.034933	2640	0.051839	0.052084
Bacteria;Bacteroidetes;Flavobacteriia;Flavobacteriales;Cryomorphaceae;NA;NA;	246874	266	0.004922	0.010333	435	0.002323	0.002335	0	0	0
Bacteria;Proteobacteria;Gammaproteobacteria;Oceanospirillales;Oceanospirillaceae;NA;NA;	135620	243	0.004496	0.009439	3216	0.017172	0.017265	81	0.001591	0.001598
Eukaryota;Ascomycota;Eurotiomycetes;Eurotiales;Aspergillaceae;NA;NA;	1131492	231	0.004274	0	1371	0.00732	0	200	0.003927	0
Archaea;Euryarchaeota;Methanococci;Methanococcales;Methanococcaceae;NA;NA;	2183	223	0.004126	0	30	0.00016	0	0	0	0
Eukaryota;NA;Oomycetes;Pythiales;Pythiaceae;NA;NA;	4782	203	0.003756	0	2	1.1e-05	0	0	0	0
Bacteria;Actinobacteria;Coriobacteriia;Eggerthellales;Eggerthellaceae;NA;NA;	1643826	200	0.003701	0.007769	74	0.000395	0.000397	3	5.9e-05	5.9e-05
Eukaryota;Blastocladiomycota;Blastocladiomycetes;Blastocladiales;Catenariaceae;NA;NA;	109872	198	0.003664	0	0	0	0	0	0	0
Bacteria;Proteobacteria;Epsilonproteobacteria;Campylobacterales;Helicobacteraceae;NA;NA;	72293	197	0.003645	0.007652	1023	0.005462	0.005492	2	3.9e-05	3.9e-05
Bacteria;Proteobacteria;Betaproteobacteria;Rhodocyclales;Zoogloeaceae;NA;NA;	2008794	190	0.003516	0.007381	107	0.000571	0.000574	14	0.000275	0.000276
Bacteria;Proteobacteria;Alphaproteobacteria;Rhodobacterales;Hyphomonadaceae;NA;NA;	69657	189	0.003497	0.007342	2073	0.011069	0.011129	19	0.000373	0.000375
Bacteria;Proteobacteria;Gammaproteobacteria;Chromatiales;Chromatiaceae;NA;NA;	1046	177	0.003275	0.006876	2317	0.012372	0.012439	45	0.000884	0.000888
Bacteria;Firmicutes;Bacilli;Lactobacillales;Leuconostocaceae;NA;NA;	81850	176	0.003257	0.006837	11	5.9e-05	5.9e-05	2	3.9e-05	3.9e-05
Eukaryota;Ascomycota;Xylonomycetes;Xylonales;Xylonaceae;NA;NA;	1217822	175	0.003238	0	0	0	0	0	0	0
Bacteria;Proteobacteria;Gammaproteobacteria;Cellvibrionales;Porticoccaceae;NA;NA;	1706374	174	0.00322	0.006759	787	0.004202	0.004225	1	2e-05	2e-05
Bacteria;Actinobacteria;Actinobacteria;Micrococcales;Brevibacteriaceae;NA;NA;	85019	164	0.003035	0.006371	319	0.001703	0.001713	0	0	0
Bacteria;Bacteroidetes;Cytophagia;Cytophagales;Flammeovirgaceae;NA;NA;	200667	154	0.00285	0.005982	3060	0.016339	0.016428	1	2e-05	2e-05
Bacteria;Actinobacteria;Actinobacteria;Micrococcales;Promicromonosporaceae;NA;NA;	85017	153	0.002831	0.005943	124	0.000662	0.000666	0	0	0
Bacteria;Proteobacteria;Gammaproteobacteria;Oceanospirillales;Litoricolaceae;NA;NA;	449732	153	0.002831	0.005943	0	0	0	1	2e-05	2e-05
Bacteria;Proteobacteria;Acidithiobacillia;Acidithiobacillales;Acidithiobacillaceae;NA;NA;	225058	145	0.002683	0.005633	583	0.003113	0.00313	6	0.000118	0.000118
Bacteria;Proteobacteria;Betaproteobacteria;Ferrovales;Ferrovaceae;NA;NA;	1442156	143	0.002646	0.005555	39	0.000208	0.000209	0	0	0
Bacteria;Actinobacteria;Actinobacteria;Streptosporangiales;Thermomonosporaceae;NA;NA;	2012	142	0.002627	0.005516	105	0.000561	0.000564	1	2e-05	2e-05
Bacteria;Actinobacteria;Actinobacteria;Actinomycetales;Actinomycetaceae;NA;NA;	2049	140	0.00259	0.005438	503	0.002686	0.0027	1	2e-05	2e-05
Bacteria;Proteobacteria;Gammaproteobacteria;Chromatiales;Granulosicoccaceae;NA;NA;	449719	140	0.00259	0.005438	67	0.000358	0.00036	0	0	0
Bacteria;Cyanobacteria;NA;Oscillatoriales;Oscillatoriaceae;NA;NA;	1892254	136	0.002516	0.005283	82	0.000438	0.00044	2549	0.050052	0.050289
Bacteria;Actinobacteria;Actinobacteria;Pseudonocardiales;Pseudonocardiaceae;NA;NA;	2070	135	0.002498	0.005244	4664	0.024903	0.025039	19	0.000373	0.000375
Bacteria;Proteobacteria;Gammaproteobacteria;Cardiobacteriales;Cardiobacteriaceae;NA;NA;	868	131	0.002424	0.005089	113	0.000603	0.000607	5	9.8e-05	9.9e-05
Archaea;Thaumarchaeota;NA;Nitrosopumilales;Nitrosopumilaceae;NA;NA;	338190	127	0.00235	0	36	0.000192	0	0	0	0
Bacteria;Firmicutes;Clostridia;Clostridiales;Hungateiclostridiaceae;NA;NA;	2304686	125	0.002313	0.004856	1245	0.006648	0.006684	2	3.9e-05	3.9e-05
Bacteria;Bacteroidetes;Saprospiria;Saprospirales;Lewinellaceae;NA;NA;	1937960	123	0.002276	0.004778	1355	0.007235	0.007274	5	9.8e-05	9.9e-05
Bacteria;Proteobacteria;Betaproteobacteria;Nitrosomonadales;Sterolibacteriaceae;NA;NA;	2008793	123	0.002276	0.004778	46	0.000246	0.000247	3693	0.072515	0.072859
Bacteria;Proteobacteria;Alphaproteobacteria;Rhizobiales;Beijerinckiaceae;NA;NA;	45404	121	0.002239	0.0047	855	0.004565	0.00459	2	3.9e-05	3.9e-05
Bacteria;Proteobacteria;Alphaproteobacteria;Rhizobiales;Methylobacteriaceae;NA;NA;	119045	113	0.002091	0.004389	1285	0.006861	0.006899	1021	0.020048	0.020143
Bacteria;Proteobacteria;Gammaproteobacteria;Alteromonadales;Idiomarinaceae;NA;NA;	267893	110	0.002035	0.004273	1497	0.007993	0.008037	0	0	0
Bacteria;Firmicutes;Bacilli;Bacillales;Thermoactinomycetaceae;NA;NA;	186824	108	0.001998	0.004195	1171	0.006253	0.006287	0	0	0
Bacteria;Bacteroidetes;Cytophagia;Cytophagales;Cyclobacteriaceae;NA;NA;	563798	107	0.00198	0.004156	6463	0.034509	0.034697	10	0.000196	0.000197
Bacteria;Proteobacteria;Gammaproteobacteria;Oceanospirillales;Saccharospirillaceae;NA;NA;	255527	102	0.001887	0.003962	313	0.001671	0.00168	0	0	0
Bacteria;Tenericutes;Mollicutes;Entomoplasmatales;Spiroplasmataceae;NA;NA;	2131	101	0.001869	0.003923	627	0.003348	0.003366	0	0	0
Bacteria;Proteobacteria;Alphaproteobacteria;Sphingomonadales;Erythrobacteraceae;NA;NA;	335929	96	0.001776	0.003729	463	0.002472	0.002486	1903	0.037367	0.037544
Bacteria;Proteobacteria;Gammaproteobacteria;Cellvibrionales;Spongiibacteraceae;NA;NA;	1706375	93	0.001721	0.003613	1252	0.006685	0.006721	4	7.9e-05	7.9e-05
Bacteria;Proteobacteria;Betaproteobacteria;Rhodocyclales;Rhodocyclaceae;NA;NA;	75787	90	0.001665	0.003496	361	0.001928	0.001938	68	0.001335	0.001342
Bacteria;Proteobacteria;Hydrogenophilalia;Hydrogenophilales;Hydrogenophilaceae;NA;NA;	206349	88	0.001628	0.003418	21	0.000112	0.000113	0	0	0
Bacteria;Verrucomicrobia;Verrucomicrobiae;Verrucomicrobiales;Rubritaleaceae;NA;NA;	1648490	88	0.001628	0.003418	3191	0.017038	0.017131	1	2e-05	2e-05
Bacteria;Proteobacteria;Gammaproteobacteria;Thiotrichales;Fastidiosibacteraceae;NA;NA;	2056687	88	0.001628	0.003418	955	0.005099	0.005127	1	2e-05	2e-05
Eukaryota;Mucoromycota;Glomeromycetes;Diversisporales;Diversisporaceae;NA;NA;	308925	84	0.001554	0	0	0	0	0	0	0
Eukaryota;Chlorophyta;Chloropicophyceae;Chloropicales;Chloropicaceae;NA;NA;	2302913	82	0.001517	0	962	0.005137	0	0	0	0
Bacteria;Proteobacteria;Alphaproteobacteria;Caulobacterales;Caulobacteraceae;NA;NA;	76892	79	0.001462	0.003069	2073	0.011069	0.011129	1094	0.021482	0.021583
Bacteria;Proteobacteria;Gammaproteobacteria;Alteromonadales;Shewanellaceae;NA;NA;	267890	78	0.001443	0.00303	1317	0.007032	0.00707	7	0.000137	0.000138
Bacteria;Proteobacteria;Deltaproteobacteria;Desulfovibrionales;Desulfovibrionaceae;NA;NA;	194924	69	0.001277	0.00268	2963	0.015821	0.015907	7344	0.144206	0.144889
Eukaryota;Perkinsozoa;NA;Perkinsida;Perkinsidae;NA;NA;	27999	68	0.001258	0	171	0.000913	0	0	0	0
Bacteria;Actinobacteria;Actinobacteria;Corynebacteriales;Gordoniaceae;NA;NA;	85026	66	0.001221	0.002564	285	0.001522	0.00153	0	0	0
Bacteria;Proteobacteria;Alphaproteobacteria;Rhizobiales;Phyllobacteriaceae;NA;NA;	69277	65	0.001203	0.002525	4717	0.025186	0.025323	9	0.000177	0.000178
Bacteria;Verrucomicrobia;Verrucomicrobiae;Verrucomicrobiales;Akkermansiaceae;NA;NA;	1647988	65	0.001203	0.002525	20	0.000107	0.000107	0	0	0
Bacteria;Proteobacteria;Oligoflexia;Bdellovibrionales;Bdellovibrionaceae;NA;NA;	213483	64	0.001184	0.002486	361	0.001928	0.001938	1	2e-05	2e-05
Eukaryota;Ascomycota;Dothideomycetes;Pleosporales;Pleosporaceae;NA;NA;	28556	60	0.00111	0	680	0.003631	0	3	5.9e-05	0
Bacteria;Planctomycetes;Planctomycetia;Pirellulales;Pirellulaceae;NA;NA;	2691357	60	0.00111	0.002331	152478	0.814155	0.818582	302	0.00593	0.005958
Bacteria;Proteobacteria;Alphaproteobacteria;Rhizobiales;Bradyrhizobiaceae;NA;NA;	41294	59	0.001092	0.002292	5578	0.029784	0.029946	7	0.000137	0.000138
Bacteria;Bacteroidetes;Saprospiria;Saprospirales;Saprospiraceae;NA;NA;	89374	57	0.001055	0.002214	4	2.1e-05	2.1e-05	0	0	0
Eukaryota;Basidiomycota;Agaricomycetes;Agaricales;Lyophyllaceae;NA;NA;	930979	57	0.001055	0	1	5e-06	0	0	0	0
Bacteria;Proteobacteria;Gammaproteobacteria;Enterobacterales;Morganellaceae;NA;NA;	1903414	54	0.000999	0.002098	304	0.001623	0.001632	13	0.000255	0.000256
Bacteria;Tenericutes;Mollicutes;Acholeplasmatales;Acholeplasmataceae;NA;NA;	2146	50	0.000925	0.001942	1	5e-06	5e-06	1	2e-05	2e-05
Bacteria;Proteobacteria;Gammaproteobacteria;Alteromonadales;Colwelliaceae;NA;NA;	267889	50	0.000925	0.001942	575	0.00307	0.003087	2	3.9e-05	3.9e-05
Bacteria;Verrucomicrobia;Opitutae;Puniceicoccales;Puniceicoccaceae;NA;NA;	415002	50	0.000925	0.001942	11202	0.059813	0.060138	1	2e-05	2e-05
Bacteria;Bacteroidetes;Bacteroidia;Bacteroidales;Porphyromonadaceae;NA;NA;	171551	48	0.000888	0.001865	1029	0.005494	0.005524	2	3.9e-05	3.9e-05
Bacteria;Verrucomicrobia;Opitutae;Opitutales;Opitutaceae;NA;NA;	134623	45	0.000833	0.001748	4374	0.023355	0.023482	0	0	0
Eukaryota;Evosea;Eumycetozoa;Acytosteliales;Cavenderiaceae;NA;NA;	2058184	45	0.000833	0	17	9.1e-05	0	0	0	0
Bacteria;Proteobacteria;Deltaproteobacteria;Myxococcales;Kofleriaceae;NA;NA;	224464	43	0.000796	0.00167	237	0.001265	0.001272	0	0	0
Bacteria;Spirochaetes;Spirochaetia;Spirochaetales;Borreliaceae;NA;NA;	1643685	43	0.000796	0.00167	71	0.000379	0.000381	2	3.9e-05	3.9e-05
Bacteria;Actinobacteria;Coriobacteriia;Coriobacteriales;Coriobacteriaceae;NA;NA;	84107	38	0.000703	0.001476	265	0.001415	0.001423	14	0.000275	0.000276
Bacteria;Proteobacteria;Deltaproteobacteria;Desulfobacterales;Desulfobulbaceae;NA;NA;	213121	38	0.000703	0.001476	1991	0.010631	0.010689	5	9.8e-05	9.9e-05
Bacteria;Proteobacteria;Alphaproteobacteria;Rickettsiales;Anaplasmataceae;NA;NA;	942	37	0.000685	0.001437	329	0.001757	0.001766	10	0.000196	0.000197
Bacteria;Bacteroidetes;Bacteroidia;Marinilabiliales;Prolixibacteraceae;NA;NA;	1471398	37	0.000685	0.001437	1466	0.007828	0.00787	0	0	0
Bacteria;Proteobacteria;Alphaproteobacteria;Rhizobiales;Rhodobiaceae;NA;NA;	119043	35	0.000648	0.00136	767	0.004095	0.004118	1	2e-05	2e-05
Eukaryota;Basidiomycota;Agaricomycetes;Agaricales;Psathyrellaceae;NA;NA;	184208	35	0.000648	0	34	0.000182	0	0	0	0
Bacteria;Actinobacteria;Actinobacteria;Candidatus Actinomarinales;Candidatus Actinomarinaceae;NA;NA;	1389452	35	0.000648	0.00136	0	0	0	0	0	0
Bacteria;Balneolaeota;Balneolia;Balneolales;Balneolaceae;NA;NA;	1813606	35	0.000648	0.00136	806	0.004304	0.004327	119	0.002337	0.002348
Bacteria;Proteobacteria;Alphaproteobacteria;Emcibacterales;Emcibacteraceae;NA;NA;	2066491	34	0.000629	0.001321	87	0.000465	0.000467	1	2e-05	2e-05
Archaea;Euryarchaeota;Halobacteria;Natrialbales;Natrialbaceae;NA;NA;	1644061	32	0.000592	0	202	0.001079	0	1	2e-05	0
Bacteria;Actinobacteria;Actinobacteria;Propionibacteriales;Propionibacteriaceae;NA;NA;	31957	31	0.000574	0.001204	2527	0.013493	0.013566	1	2e-05	2e-05
Bacteria;Firmicutes;Negativicutes;Selenomonadales;Selenomonadaceae;NA;NA;	1843491	31	0.000574	0.001204	40	0.000214	0.000215	2	3.9e-05	3.9e-05
Bacteria;Acidobacteria;Acidobacteriia;Bryobacterales;Bryobacteraceae;NA;NA;	1962910	31	0.000574	0.001204	1	5e-06	5e-06	0	0	0
Eukaryota;Evosea;Variosea;Cavosteliida;Cavosteliaceae;NA;NA;	435412	30	0.000555	0	2	1.1e-05	0	0	0	0
Bacteria;Proteobacteria;Gammaproteobacteria;Oceanospirillales;Kangiellaceae;NA;NA;	1920240	29	0.000537	0.001127	75	0.0004	0.000403	0	0	0
Bacteria;Firmicutes;Bacilli;Lactobacillales;Carnobacteriaceae;NA;NA;	186828	28	0.000518	0.001088	565	0.003017	0.003033	1	2e-05	2e-05
Eukaryota;NA;Eustigmatophyceae;Eustigmatales;Monodopsidaceae;NA;NA;	425072	28	0.000518	0	0	0	0	0	0	0
Bacteria;Cyanobacteria;NA;Pleurocapsales;Xenococcaceae;NA;NA;	1890499	28	0.000518	0.001088	1	5e-06	5e-06	2	3.9e-05	3.9e-05
Bacteria;Proteobacteria;Betaproteobacteria;Nitrosomonadales;Thiobacillaceae;NA;NA;	2008790	28	0.000518	0.001088	49	0.000262	0.000263	23	0.000452	0.000454
Bacteria;Firmicutes;Negativicutes;Veillonellales;Veillonellaceae;NA;NA;	31977	27	0.0005	0.001049	528	0.002819	0.002835	0	0	0
Eukaryota;Ascomycota;Dothideomycetes;Pleosporales;Phaeosphaeriaceae;NA;NA;	5020	26	0.000481	0	0	0	0	0	0	0
Bacteria;Proteobacteria;Deltaproteobacteria;Desulfuromonadales;Desulfuromonadaceae;NA;NA;	213421	26	0.000481	0.00101	645	0.003444	0.003463	6	0.000118	0.000118
Archaea;Euryarchaeota;Methanobacteria;Methanobacteriales;Methanobacteriaceae;NA;NA;	2159	25	0.000463	0	416	0.002221	0	1	2e-05	0
Bacteria;Proteobacteria;Alphaproteobacteria;Rhizobiales;Aurantimonadaceae;NA;NA;	255475	25	0.000463	0.000971	550	0.002937	0.002953	44	0.000864	0.000868
Bacteria;Proteobacteria;Oligoflexia;Bacteriovoracales;Halobacteriovoraceae;NA;NA;	1652132	25	0.000463	0.000971	1	5e-06	5e-06	0	0	0
Bacteria;Actinobacteria;Actinobacteria;Propionibacteriales;Nocardioidaceae;NA;NA;	85015	24	0.000444	0.000932	3908	0.020867	0.02098	4133	0.081155	0.081539
Eukaryota;NA;NA;NA;Vitrellaceae;NA;NA;	2605696	24	0.000444	0	12	6.4e-05	0	0	0	0
Bacteria;Proteobacteria;Gammaproteobacteria;Oceanospirillales;Hahellaceae;NA;NA;	224379	23	0.000426	0.000893	433	0.002312	0.002325	1	2e-05	2e-05
Bacteria;Bacteroidetes;Flavobacteriia;Flavobacteriales;Schleiferiaceae;NA;NA;	1333713	23	0.000426	0.000893	1	5e-06	5e-06	0	0	0
Bacteria;Chlamydiae;Chlamydiia;Chlamydiales;Chlamydiaceae;NA;NA;	809	22	0.000407	0.000855	310	0.001655	0.001664	5	9.8e-05	9.9e-05
Eukaryota;NA;Choanoflagellata;Craspedida;Salpingoecidae;NA;NA;	81529	22	0.000407	0	10	5.3e-05	0	0	0	0
Bacteria;Proteobacteria;Betaproteobacteria;Rhodocyclales;Azonexaceae;NA;NA;	2008795	22	0.000407	0.000855	23	0.000123	0.000123	881	0.017299	0.017381
Bacteria;Proteobacteria;Alphaproteobacteria;Rhizobiales;Lichenibacteriaceae;NA;NA;	2714749	22	0.000407	0.000855	9	4.8e-05	4.8e-05	0	0	0
Bacteria;Spirochaetes;Spirochaetia;Leptospirales;Leptospiraceae;NA;NA;	170	21	0.000389	0.000816	1654	0.008832	0.00888	2	3.9e-05	3.9e-05
Bacteria;Proteobacteria;Alphaproteobacteria;Rickettsiales;Rickettsiaceae;NA;NA;	775	21	0.000389	0.000816	2335	0.012468	0.012536	2	3.9e-05	3.9e-05
Eukaryota;NA;Oomycetes;Saprolegniales;Saprolegniaceae;NA;NA;	4764	21	0.000389	0	66	0.000352	0	1	2e-05	0
Bacteria;Deinococcus-Thermus;Deinococci;Thermales;Thermaceae;NA;NA;	188786	21	0.000389	0.000816	765	0.004085	0.004107	0	0	0
Bacteria;Proteobacteria;Epsilonproteobacteria;Nautiliales;Nautiliaceae;NA;NA;	224467	21	0.000389	0.000816	45	0.00024	0.000242	0	0	0
Eukaryota;Mucoromycota;Endogonomycetes;Endogonales;Endogonaceae;NA;NA;	4870	20	0.00037	0	41	0.000219	0	1	2e-05	0
Bacteria;Proteobacteria;Gammaproteobacteria;Oceanospirillales;Oleiphilaceae;NA;NA;	191033	20	0.00037	0.000777	129	0.000689	0.000693	0	0	0
Bacteria;Bacteroidetes;Cytophagia;Cytophagales;Amoebophilaceae;NA;NA;	1501348	20	0.00037	0.000777	5	2.7e-05	2.7e-05	0	0	0
Bacteria;Bacteroidetes;Bacteroidia;Marinilabiliales;Marinilabiliaceae;NA;NA;	558415	19	0.000352	0.000738	1443	0.007705	0.007747	9	0.000177	0.000178
Bacteria;Proteobacteria;Gammaproteobacteria;Chromatiales;Wenzhouxiangellaceae;NA;NA;	1676141	19	0.000352	0.000738	136	0.000726	0.00073	4	7.9e-05	7.9e-05
Bacteria;Proteobacteria;Alphaproteobacteria;Rhodospirillales;Geminicoccaceae;NA;NA;	2066434	19	0.000352	0.000738	241	0.001287	0.001294	0	0	0
Eukaryota;Chytridiomycota;Monoblepharidomycetes;Monoblepharidales;Gonapodyaceae;NA;NA;	109943	18	0.000333	0	0	0	0	0	0	0
Eukaryota;Evosea;Eumycetozoa;Dictyosteliales;Raperosteliaceae;NA;NA;	2058186	18	0.000333	0	58	0.00031	0	0	0	0
Bacteria;Cyanobacteria;NA;Nostocales;Nostocaceae;NA;NA;	1162	17	0.000315	0.00066	129	0.000689	0.000693	694	0.013627	0.013692
Bacteria;Tenericutes;Mollicutes;Entomoplasmatales;Entomoplasmataceae;NA;NA;	33925	17	0.000315	0.00066	0	0	0	0	0	0
Bacteria;Proteobacteria;Gammaproteobacteria;Aeromonadales;Aeromonadaceae;NA;NA;	84642	17	0.000315	0.00066	3877	0.020701	0.020814	3155	0.061951	0.062245
Bacteria;Firmicutes;Clostridia;Clostridiales;Peptococcaceae;NA;NA;	186807	17	0.000315	0.00066	5258	0.028075	0.028228	6	0.000118	0.000118
Bacteria;Proteobacteria;Gammaproteobacteria;Alteromonadales;Ferrimonadaceae;NA;NA;	267892	17	0.000315	0.00066	590	0.00315	0.003167	0	0	0
Bacteria;Proteobacteria;Gammaproteobacteria;Nevskiales;Algiphilaceae;NA;NA;	1266054	17	0.000315	0.00066	822	0.004389	0.004413	0	0	0
Bacteria;Cyanobacteria;NA;Chroococcales;Aphanothecaceae;NA;NA;	1890450	17	0.000315	0.00066	579	0.003092	0.003108	53	0.001041	0.001046
Eukaryota;Evosea;NA;Mastigamoebida;Entamoebidae;NA;NA;	33084	16	0.000296	0	9	4.8e-05	0	0	0	0
Bacteria;Proteobacteria;Gammaproteobacteria;Oceanospirillales;Endozoicomonadaceae;NA;NA;	2066474	16	0.000296	0.000622	258	0.001378	0.001385	2187	0.042944	0.043147
Bacteria;Actinobacteria;Actinobacteria;Corynebacteriales;Corynebacteriaceae;NA;NA;	1653	15	0.000278	0.000583	273	0.001458	0.001466	1	2e-05	2e-05
Archaea;Crenarchaeota;Thermoprotei;Thermoproteales;Thermoproteaceae;NA;NA;	2267	15	0.000278	0	1	5e-06	0	0	0	0
Eukaryota;Basidiomycota;Agaricomycetes;Geastrales;Sphaerobolaceae;NA;NA;	68784	15	0.000278	0	1	5e-06	0	0	0	0
Bacteria;Firmicutes;Bacilli;Bacillales;Planococcaceae;NA;NA;	186818	15	0.000278	0.000583	869	0.00464	0.004665	1	2e-05	2e-05
Bacteria;Proteobacteria;Alphaproteobacteria;Rhizobiales;Xanthobacteraceae;NA;NA;	335928	14	0.000259	0.000544	405	0.002162	0.002174	0	0	0
Bacteria;Cyanobacteria;NA;Oscillatoriales;Gomontiellaceae;NA;NA;	1892255	14	0.000259	0.000544	0	0	0	7	0.000137	0.000138
Eukaryota;Zoopagomycota;Basidiobolomycetes;Basidiobolales;Basidiobolaceae;NA;NA;	4858	13	0.000241	0	104	0.000555	0	0	0	0
Bacteria;Bacteroidetes;Bacteroidia;Bacteroidales;Muribaculaceae;NA;NA;	2005473	13	0.000241	0.000505	692	0.003695	0.003715	0	0	0
Bacteria;Nitrospirae;Nitrospira;Nitrospirales;Nitrospiraceae;NA;NA;	189779	12	0.000222	0.000466	389	0.002077	0.002088	17	0.000334	0.000335
Eukaryota;NA;Cryptophyceae;Pyrenomonadales;Geminigeraceae;NA;NA;	589343	12	0.000222	0	0	0	0	0	0	0
Bacteria;Cyanobacteria;NA;Nostocales;Aphanizomenonaceae;NA;NA;	1892259	12	0.000222	0.000466	48	0.000256	0.000258	12	0.000236	0.000237
Bacteria;Proteobacteria;Gammaproteobacteria;Chromatiales;Thioalkalibacteraceae;NA;NA;	2035710	12	0.000222	0.000466	0	0	0	0	0	0
Bacteria;Firmicutes;Clostridia;Clostridiales;Eubacteriaceae;NA;NA;	186806	11	0.000204	0.000427	544	0.002905	0.00292	6	0.000118	0.000118
Bacteria;Proteobacteria;Gammaproteobacteria;Chromatiales;Halothiobacillaceae;NA;NA;	255526	11	0.000204	0.000427	67	0.000358	0.00036	0	0	0
Bacteria;Proteobacteria;Gammaproteobacteria;NA;Candidatus Competibacteraceae;NA;NA;	1400857	11	0.000204	0.000427	872	0.004656	0.004681	5	9.8e-05	9.9e-05
Eukaryota;Basidiomycota;Agaricomycetes;Polyporales;Polyporaceae;NA;NA;	5317	10	0.000185	0	103	0.00055	0	1	2e-05	0
Eukaryota;Chlorophyta;Trebouxiophyceae;Chlorellales;Chlorellaceae;NA;NA;	35461	10	0.000185	0	495	0.002643	0	6	0.000118	0
Eukaryota;Bacillariophyta;Bacillariophyceae;Naviculales;Phaeodactylaceae;NA;NA;	38749	10	0.000185	0	33	0.000176	0	0	0	0
Bacteria;Aquificae;Aquificae;Aquificales;Aquificaceae;NA;NA;	64898	10	0.000185	0.000388	62	0.000331	0.000333	3	5.9e-05	5.9e-05
Bacteria;Proteobacteria;Alphaproteobacteria;Sneathiellales;Sneathiellaceae;NA;NA;	510685	10	0.000185	0.000388	28000	0.149506	0.150319	0	0	0
Bacteria;Actinobacteria;Nitriliruptoria;Nitriliruptorales;Nitriliruptoraceae;NA;NA;	596498	10	0.000185	0.000388	526	0.002809	0.002824	1	2e-05	2e-05
Eukaryota;Ascomycota;Dothideomycetes;Pleosporales;Didymellaceae;NA;NA;	683158	10	0.000185	0	1	5e-06	0	0	0	0
Bacteria;Proteobacteria;Gammaproteobacteria;Cellvibrionales;Microbulbiferaceae;NA;NA;	1706373	10	0.000185	0.000388	145	0.000774	0.000778	0	0	0
Bacteria;Firmicutes;Negativicutes;Selenomonadales;Sporomusaceae;NA;NA;	1843490	10	0.000185	0.000388	46	0.000246	0.000247	130	0.002553	0.002565
Bacteria;Proteobacteria;Alphaproteobacteria;Magnetococcales;Candidatus Magnetaquicoccaceae;NA;NA;	2614438	10	0.000185	0.000388	3	1.6e-05	1.6e-05	0	0	0
Bacteria;Proteobacteria;Deltaproteobacteria;Desulfarculales;Desulfarculaceae;NA;NA;	453228	9	0.000167	0.00035	219	0.001169	0.001176	0	0	0
Bacteria;Synergistetes;Synergistia;Synergistales;Synergistaceae;NA;NA;	649777	9	0.000167	0.00035	1055	0.005633	0.005664	8	0.000157	0.000158
Bacteria;Bacteroidetes;Bacteroidia;Bacteroidales;Dysgonamonadaceae;NA;NA;	2005520	9	0.000167	0.00035	19	0.000101	0.000102	0	0	0
Bacteria;Firmicutes;Clostridia;Halanaerobiales;Halobacteroidaceae;NA;NA;	53434	8	0.000148	0.000311	1002	0.00535	0.005379	1	2e-05	2e-05
Bacteria;Bacteroidetes;Bacteroidia;Bacteroidales;Rikenellaceae;NA;NA;	171550	8	0.000148	0.000311	156	0.000833	0.000837	0	0	0
Bacteria;Deferribacteres;Deferribacteres;Deferribacterales;Deferribacteraceae;NA;NA;	191394	8	0.000148	0.000311	1636	0.008735	0.008783	0	0	0
Bacteria;Proteobacteria;Deltaproteobacteria;Syntrophobacterales;Syntrophobacteraceae;NA;NA;	213465	8	0.000148	0.000311	152	0.000812	0.000816	1	2e-05	2e-05
Bacteria;Firmicutes;Clostridia;Clostridiales;Oscillospiraceae;NA;NA;	216572	8	0.000148	0.000311	244	0.001303	0.00131	0	0	0
Bacteria;Deinococcus-Thermus;Deinococci;Deinococcales;Trueperaceae;NA;NA;	332247	8	0.000148	0.000311	6	3.2e-05	3.2e-05	0	0	0
Bacteria;Lentisphaerae;Lentisphaeria;Lentisphaerales;Lentisphaeraceae;NA;NA;	566277	8	0.000148	0.000311	4378	0.023376	0.023503	0	0	0
Bacteria;Proteobacteria;Zetaproteobacteria;Mariprofundales;Mariprofundaceae;NA;NA;	580372	8	0.000148	0.000311	673	0.003593	0.003613	5	9.8e-05	9.9e-05
Bacteria;Verrucomicrobia;Methylacidiphilae;Methylacidiphilales;Methylacidiphilaceae;NA;NA;	717964	8	0.000148	0.000311	162	0.000865	0.00087	0	0	0
Bacteria;Planctomycetes;Candidatus Brocadiae;Candidatus Brocadiales;Candidatus Brocadiaceae;NA;NA;	1127830	8	0.000148	0.000311	892	0.004763	0.004789	0	0	0
Bacteria;Fusobacteria;Fusobacteriia;Fusobacteriales;Leptotrichiaceae;NA;NA;	1129771	8	0.000148	0.000311	79	0.000422	0.000424	1	2e-05	2e-05
Eukaryota;Apicomplexa;Aconoidasida;Haemosporida;Plasmodiidae;NA;NA;	1639119	8	0.000148	0	288	0.001538	0	1	2e-05	0
Bacteria;Cyanobacteria;NA;Pleurocapsales;Hydrococcaceae;NA;NA;	1890497	8	0.000148	0.000311	0	0	0	0	0	0
Bacteria;Proteobacteria;Gammaproteobacteria;Nevskiales;Steroidobacteraceae;NA;NA;	2689614	8	0.000148	0.000311	422	0.002253	0.002266	5	9.8e-05	9.9e-05
Eukaryota;Basidiomycota;Exobasidiomycetes;Tilletiales;Tilletiaceae;NA;NA;	5279	7	0.00013	0	2	1.1e-05	0	0	0	0
Bacteria;Acidobacteria;Acidobacteriia;Acidobacteriales;Acidobacteriaceae;NA;NA;	204434	7	0.00013	0.000272	2766	0.014769	0.014849	1	2e-05	2e-05
Archaea;Euryarchaeota;Thermoplasmata;Methanomassiliicoccales;Candidatus Methanomethylophilaceae;NA;NA;	2517203	7	0.00013	0	0	0	0	0	0	0
Eukaryota;Basidiomycota;Ustilaginomycetes;Ustilaginales;Ustilaginaceae;NA;NA;	5268	6	0.000111	0	2	1.1e-05	0	0	0	0
Bacteria;Chloroflexi;Chloroflexia;Chloroflexales;Oscillochloridaceae;NA;NA;	104174	6	0.000111	0.000233	1336	0.007134	0.007172	0	0	0
Bacteria;Proteobacteria;Deltaproteobacteria;Myxococcales;Nannocystaceae;NA;NA;	224463	6	0.000111	0.000233	219	0.001169	0.001176	0	0	0
Eukaryota;NA;Dinophyceae;Suessiales;Symbiodiniaceae;NA;NA;	252141	6	0.000111	0	13	6.9e-05	0	1299	0.025507	0
Bacteria;Chloroflexi;Anaerolineae;Anaerolineales;Anaerolineaceae;NA;NA;	292628	6	0.000111	0.000233	3478	0.018571	0.018672	0	0	0
Bacteria;Firmicutes;Clostridia;Clostridiales;Clostridiales Family XIII. Incertae Sedis;NA;NA;	543314	6	0.000111	0.000233	50	0.000267	0.000268	0	0	0
Bacteria;Bacteroidetes;Bacteroidia;Marinilabiliales;Marinifilaceae;NA;NA;	1573805	6	0.000111	0.000233	623	0.003327	0.003345	0	0	0
Bacteria;Proteobacteria;Gammaproteobacteria;Acidiferrobacterales;Acidiferrobacteraceae;NA;NA;	1692041	6	0.000111	0.000233	405	0.002162	0.002174	100	0.001964	0.001973
Bacteria;Planctomycetes;Planctomycetia;Isosphaerales;Isosphaeraceae;NA;NA;	1763524	6	0.000111	0.000233	5362	0.02863	0.028786	0	0	0
Bacteria;Bacteroidetes;Bacteroidia;Bacteroidales;Tannerellaceae;NA;NA;	2005525	6	0.000111	0.000233	1416	0.007561	0.007602	0	0	0
Bacteria;Proteobacteria;Betaproteobacteria;NA;Casimicrobiaceae;NA;NA;	2705999	6	0.000111	0.000233	149	0.000796	0.0008	1	2e-05	2e-05
Eukaryota;NA;Oomycetes;Peronosporales;Peronosporaceae;NA;NA;	4777	5	9.3e-05	0	21	0.000112	0	2	3.9e-05	0
Eukaryota;Ascomycota;Saccharomycetes;Saccharomycetales;Saccharomycetaceae;NA;NA;	4893	5	9.3e-05	0	6	3.2e-05	0	1	2e-05	0
Eukaryota;Bacillariophyta;Coscinodiscophyceae;Thalassiosirales;Thalassiosiraceae;NA;NA;	29202	5	9.3e-05	0	5	2.7e-05	0	0	0	0
Eukaryota;Ascomycota;Pneumocystidomycetes;Pneumocystidales;Pneumocystidaceae;NA;NA;	44281	5	9.3e-05	0	6181	0.033003	0	0	0	0
Bacteria;Spirochaetes;Spirochaetia;Brachyspirales;Brachyspiraceae;NA;NA;	143786	5	9.3e-05	0.000194	3	1.6e-05	1.6e-05	0	0	0
Bacteria;Proteobacteria;Acidithiobacillia;Acidithiobacillales;Thermithiobacillaceae;NA;NA;	225059	5	9.3e-05	0.000194	6	3.2e-05	3.2e-05	0	0	0
Eukaryota;Ascomycota;Saccharomycetes;Saccharomycetales;Debaryomycetaceae;NA;NA;	766764	5	9.3e-05	0	1	5e-06	0	0	0	0
Bacteria;Firmicutes;Negativicutes;Acidaminococcales;Acidaminococcaceae;NA;NA;	909930	5	9.3e-05	0.000194	1454	0.007764	0.007806	252	0.004948	0.004972
Bacteria;Proteobacteria;Alphaproteobacteria;Kordiimonadales;Kordiimonadaceae;NA;NA;	1331809	5	9.3e-05	0.000194	104	0.000555	0.000558	0	0	0
Bacteria;Bacteroidetes;Bacteroidia;Bacteroidales;Odoribacteraceae;NA;NA;	1853231	5	9.3e-05	0.000194	7	3.7e-05	3.8e-05	0	0	0
Eukaryota;Basidiomycota;Tremellomycetes;Tremellales;Cryptococcaceae;NA;NA;	1884633	5	9.3e-05	0	13	6.9e-05	0	0	0	0
Bacteria;Proteobacteria;Gammaproteobacteria;Enterobacterales;Hafniaceae;NA;NA;	1903412	5	9.3e-05	0.000194	9	4.8e-05	4.8e-05	3	5.9e-05	5.9e-05
Archaea;Euryarchaeota;Methanomicrobia;Methanomicrobiales;Methanomicrobiaceae;NA;NA;	2194	4	7.4e-05	0	255	0.001362	0	3	5.9e-05	0
Archaea;Euryarchaeota;Archaeoglobi;Archaeoglobales;Archaeoglobaceae;NA;NA;	2232	4	7.4e-05	0	8	4.3e-05	0	0	0	0
Eukaryota;Ciliophora;Spirotrichea;Sporadotrichida;Halteriidae;NA;NA;	5972	4	7.4e-05	0	0	0	0	0	0	0
Eukaryota;Discosea;NA;Longamoebia;Acanthamoebidae;NA;NA;	33677	4	7.4e-05	0	1	5e-06	0	0	0	0
Eukaryota;Mucoromycota;Mucoromycetes;Mucorales;Mucoraceae;NA;NA;	34489	4	7.4e-05	0	0	0	0	0	0	0
Bacteria;Proteobacteria;Alphaproteobacteria;Holosporales;Holosporaceae;NA;NA;	44746	4	7.4e-05	0.000155	46	0.000246	0.000247	0	0	0
Bacteria;Actinobacteria;Actinobacteria;Geodermatophilales;Geodermatophilaceae;NA;NA;	85030	4	7.4e-05	0.000155	1042	0.005564	0.005594	1	2e-05	2e-05
Bacteria;Deinococcus-Thermus;Deinococci;Deinococcales;Deinococcaceae;NA;NA;	183710	4	7.4e-05	0.000155	305	0.001629	0.001637	0	0	0
Bacteria;Aquificae;Aquificae;Desulfurobacteriales;Desulfurobacteriaceae;NA;NA;	558314	4	7.4e-05	0.000155	23	0.000123	0.000123	6	0.000118	0.000118
Bacteria;Planctomycetes;Phycisphaerae;Phycisphaerales;Phycisphaeraceae;NA;NA;	666507	4	7.4e-05	0.000155	829811	4.43077	4.45486	0	0	0
Bacteria;Proteobacteria;Gammaproteobacteria;Salinisphaerales;Salinisphaeraceae;NA;NA;	742031	4	7.4e-05	0.000155	194	0.001036	0.001041	4	7.9e-05	7.9e-05
Eukaryota;NA;Dinophyceae;Gymnodiniales;Kareniaceae;NA;NA;	1003176	4	7.4e-05	0	0	0	0	0	0	0
Bacteria;Proteobacteria;Gammaproteobacteria;Methylococcales;Methylothermaceae;NA;NA;	1486721	4	7.4e-05	0.000155	26	0.000139	0.00014	0	0	0
Bacteria;Cyanobacteria;NA;Synechococcales;Chamaesiphonaceae;NA;NA;	1890431	4	7.4e-05	0.000155	12	6.4e-05	6.4e-05	10	0.000196	0.000197
Bacteria;Bacteroidetes;Cytophagia;Cytophagales;Microscillaceae;NA;NA;	1937962	4	7.4e-05	0.000155	3	1.6e-05	1.6e-05	0	0	0
Bacteria;Bacteroidetes;Cytophagia;Cytophagales;Bernardetiaceae;NA;NA;	1937968	4	7.4e-05	0.000155	0	0	0	0	0	0
Archaea;Euryarchaeota;Halobacteria;Haloferacales;Halorubraceae;NA;NA;	1963271	4	7.4e-05	0	27	0.000144	0	0	0	0
Bacteria;Coprothermobacterota;Coprothermobacteria;Coprothermobacterales;Coprothermobacteraceae;NA;NA;	2138247	4	7.4e-05	0.000155	1	5e-06	5e-06	0	0	0
Bacteria;Proteobacteria;Alphaproteobacteria;Rhodobacterales;Acuticoccaceae;NA;NA;	2685818	4	7.4e-05	0.000155	70	0.000374	0.000376	3	5.9e-05	5.9e-05
Eukaryota;Heterolobosea;NA;NA;Vahlkampfiidae;NA;NA;	5765	3	5.6e-05	0	1	5e-06	0	1	2e-05	0
Eukaryota;Apicomplexa;Conoidasida;Eucoccidiorida;Eimeriidae;NA;NA;	5799	3	5.6e-05	0	1	5e-06	0	0	0	0
Bacteria;Bacteroidetes;Flavobacteriia;Flavobacteriales;Blattabacteriaceae;NA;NA;	39782	3	5.6e-05	0.000117	0	0	0	0	0	0
Eukaryota;Ascomycota;Pezizomycetes;Pezizales;Tuberaceae;NA;NA;	40289	3	5.6e-05	0	0	0	0	0	0	0
Bacteria;Firmicutes;Bacilli;Lactobacillales;Aerococcaceae;NA;NA;	186827	3	5.6e-05	0.000117	26	0.000139	0.00014	0	0	0
Bacteria;Proteobacteria;Deltaproteobacteria;Syntrophobacterales;Syntrophaceae;NA;NA;	213468	3	5.6e-05	0.000117	840	0.004485	0.00451	0	0	0
Eukaryota;Ciliophora;Oligohymenophorea;Peniculida;Parameciidae;NA;NA;	340080	3	5.6e-05	0	0	0	0	0	0	0
Bacteria;Proteobacteria;Alphaproteobacteria;Rhizobiales;Cohaesibacteraceae;NA;NA;	655351	3	5.6e-05	0.000117	481	0.002568	0.002582	13	0.000255	0.000256
Bacteria;Actinobacteria;Acidimicrobiia;Acidimicrobiales;Microthrixaceae;NA;NA;	1798913	3	5.6e-05	0.000117	35	0.000187	0.000188	0	0	0
Bacteria;Cyanobacteria;NA;Synechococcales;Leptolyngbyaceae;NA;NA;	1890438	3	5.6e-05	0.000117	599	0.003198	0.003216	220	0.00432	0.00434
Bacteria;Cyanobacteria;NA;Oscillatoriales;Microcoleaceae;NA;NA;	1892252	3	5.6e-05	0.000117	276	0.001474	0.001482	466	0.00915	0.009194
Bacteria;Proteobacteria;Gammaproteobacteria;Immundisolibacterales;Immundisolibacteraceae;NA;NA;	1934946	3	5.6e-05	0.000117	29	0.000155	0.000156	0	0	0
Eukaryota;Chlorophyta;Trebouxiophyceae;Trebouxiales;Trebouxiaceae;NA;NA;	2507902	3	5.6e-05	0	1	5e-06	0	0	0	0
Bacteria;Proteobacteria;Alphaproteobacteria;Rickettsiales;Candidatus Deianiraeaceae;NA;NA;	2603433	3	5.6e-05	0.000117	0	0	0	0	0	0
Bacteria;Proteobacteria;Alphaproteobacteria;Rhizobiales;Rhabdaerophilaceae;NA;NA;	2717338	3	5.6e-05	0.000117	0	0	0	0	0	0
Bacteria;Proteobacteria;Alphaproteobacteria;Rhizobiales;Bartonellaceae;NA;NA;	772	2	3.7e-05	7.8e-05	12	6.4e-05	6.4e-05	0	0	0
Bacteria;Cyanobacteria;NA;Nostocales;Scytonemataceae;NA;NA;	1182	2	3.7e-05	7.8e-05	256	0.001367	0.001374	3	5.9e-05	5.9e-05
Eukaryota;Basidiomycota;Pucciniomycetes;Pucciniales;Pucciniaceae;NA;NA;	5262	2	3.7e-05	0	0	0	0	0	0	0
Eukaryota;Mucoromycota;Glomeromycetes;Glomerales;Glomeraceae;NA;NA;	36751	2	3.7e-05	0	92	0.000491	0	6	0.000118	0
Eukaryota;Basidiomycota;Agaricomycetes;Polyporales;Sparassidaceae;NA;NA;	40465	2	3.7e-05	0	0	0	0	0	0	0
Bacteria;Proteobacteria;Gammaproteobacteria;Aeromonadales;Succinivibrionaceae;NA;NA;	83763	2	3.7e-05	7.8e-05	15	8e-05	8.1e-05	34	0.000668	0.000671
Bacteria;Actinobacteria;Actinobacteria;Micrococcales;Dermatophilaceae;NA;NA;	85018	2	3.7e-05	7.8e-05	131	0.000699	0.000703	7	0.000137	0.000138
Bacteria;Verrucomicrobia;Verrucomicrobiae;Verrucomicrobiales;Verrucomicrobia subdivision 3;NA;NA;	134621	2	3.7e-05	7.8e-05	4701	0.025101	0.025237	0	0	0
Bacteria;Firmicutes;Bacilli;Bacillales;Sporolactobacillaceae;NA;NA;	186821	2	3.7e-05	7.8e-05	15	8e-05	8.1e-05	0	0	0
Bacteria;Thermodesulfobacteria;Thermodesulfobacteria;Thermodesulfobacteriales;Thermodesulfobacteriaceae;NA;NA;	188711	2	3.7e-05	7.8e-05	177	0.000945	0.00095	1	2e-05	2e-05
Bacteria;Aquificae;Aquificae;Aquificales;Hydrogenothermaceae;NA;NA;	224027	2	3.7e-05	7.8e-05	2152	0.011491	0.011553	101	0.001983	0.001993
Bacteria;Actinobacteria;Thermoleophilia;Solirubrobacterales;Solirubrobacteraceae;NA;NA;	320599	2	3.7e-05	7.8e-05	4	2.1e-05	2.1e-05	1	2e-05	2e-05
Eukaryota;Ascomycota;Sordariomycetes;Hypocreales;Ophiocordycipitaceae;NA;NA;	474942	2	3.7e-05	0	23	0.000123	0	0	0	0
Bacteria;Elusimicrobia;Elusimicrobia;Elusimicrobiales;Elusimicrobiaceae;NA;NA;	641876	2	3.7e-05	7.8e-05	0	0	0	0	0	0
Bacteria;Chloroflexi;Ktedonobacteria;Ktedonobacterales;Thermosporotrichaceae;NA;NA;	768649	2	3.7e-05	7.8e-05	39	0.000208	0.000209	0	0	0
Bacteria;Proteobacteria;Deltaproteobacteria;Myxococcales;Sandaracinaceae;NA;NA;	1055686	2	3.7e-05	7.8e-05	64	0.000342	0.000344	0	0	0
Eukaryota;Haptista;Haptophyta;Prymnesiales;Chrysochromulinaceae;NA;NA;	1136790	2	3.7e-05	0	0	0	0	0	0	0
Bacteria;Proteobacteria;Alphaproteobacteria;Magnetococcales;Magnetococcaceae;NA;NA;	1191479	2	3.7e-05	7.8e-05	647	0.003455	0.003473	0	0	0
Bacteria;Proteobacteria;Alphaproteobacteria;Rickettsiales;Candidatus Midichloriaceae;NA;NA;	1328881	2	3.7e-05	7.8e-05	0	0	0	1	2e-05	2e-05
Bacteria;Proteobacteria;Deltaproteobacteria;Myxococcales;Anaeromyxobacteraceae;NA;NA;	1524215	2	3.7e-05	7.8e-05	2	1.1e-05	1.1e-05	0	0	0
Eukaryota;Ascomycota;Saccharomycetes;Saccharomycetales;Trigonopsidaceae;NA;NA;	1540145	2	3.7e-05	0	0	0	0	0	0	0
Eukaryota;Basidiomycota;Tremellomycetes;Trichosporonales;Trichosporonaceae;NA;NA;	1759442	2	3.7e-05	0	1	5e-06	0	0	0	0
Bacteria;Rhodothermaeota;Rhodothermia;Rhodothermales;Rubricoccaceae;NA;NA;	1853227	2	3.7e-05	7.8e-05	11	5.9e-05	5.9e-05	1	2e-05	2e-05
Bacteria;Cyanobacteria;NA;Oscillatoriales;Cyanothecaceae;NA;NA;	1892249	2	3.7e-05	7.8e-05	14	7.5e-05	7.5e-05	1518	0.029807	0.029948
Bacteria;Cyanobacteria;NA;Oscillatoriales;Coleofasciculaceae;NA;NA;	1892251	2	3.7e-05	7.8e-05	276	0.001474	0.001482	124	0.002435	0.002446
Eukaryota;Basidiomycota;Tremellomycetes;Tremellales;Naemateliaceae;NA;NA;	1910785	2	3.7e-05	0	0	0	0	0	0	0
Bacteria;Proteobacteria;Alphaproteobacteria;Rhizobiales;Chelatococcaceae;NA;NA;	2036754	2	3.7e-05	7.8e-05	97	0.000518	0.000521	0	0	0
Archaea;Euryarchaeota;Candidatus Methanoliparia;Candidatus Methanoliparales;Candidatus Methanollivieraceae;NA;NA;	2545691	2	3.7e-05	0	0	0	0	0	0	0
Bacteria;Chloroflexi;Ktedonobacteria;Ktedonobacterales;Dictyobacteraceae;NA;NA;	2571193	2	3.7e-05	7.8e-05	8	4.3e-05	4.3e-05	0	0	0
Bacteria;Proteobacteria;Deltaproteobacteria;Myxococcales;Polyangiaceae;NA;NA;	49	1	1.9e-05	3.9e-05	2054	0.010967	0.011027	0	0	0
Eukaryota;Blastocladiomycota;Blastocladiomycetes;Blastocladiales;Blastocladiaceae;NA;NA;	4806	1	1.9e-05	0	1	5e-06	0	0	0	0
Eukaryota;Zoopagomycota;Harpellomycetes;Harpellales;Legeriomycetaceae;NA;NA;	4883	1	1.9e-05	0	52	0.000278	0	1	2e-05	0
Eukaryota;Basidiomycota;Agaricomycetes;Cantharellales;Ceratobasidiaceae;NA;NA;	5250	1	1.9e-05	0	1350	0.007208	0	0	0	0
Eukaryota;Basidiomycota;Agaricomycetes;Agaricales;Tricholomataceae;NA;NA;	5351	1	1.9e-05	0	0	0	0	0	0	0
Eukaryota;Microsporidia;NA;NA;Nosematidae;NA;NA;	27974	1	1.9e-05	0	0	0	0	0	0	0
Eukaryota;Ascomycota;Dothideomycetes;Pleosporales;Leptosphaeriaceae;NA;NA;	34374	1	1.9e-05	0	0	0	0	0	0	0
Eukaryota;Apicomplexa;Conoidasida;Eucoccidiorida;Cryptosporidiidae;NA;NA;	35082	1	1.9e-05	0	10	5.3e-05	0	0	0	0
Eukaryota;Ascomycota;Sordariomycetes;Sordariales;Chaetomiaceae;NA;NA;	35718	1	1.9e-05	0	1	5e-06	0	0	0	0
Eukaryota;Microsporidia;NA;NA;Unikaryonidae;NA;NA;	36734	1	1.9e-05	0	0	0	0	0	0	0
Eukaryota;Mucoromycota;Glomeromycetes;Diversisporales;Gigasporaceae;NA;NA;	36753	1	1.9e-05	0	0	0	0	0	0	0
Eukaryota;Ascomycota;Eurotiomycetes;Chaetothyriales;Herpotrichiellaceae;NA;NA;	43219	1	1.9e-05	0	122	0.000651	0	0	0	0
Eukaryota;Ascomycota;Orbiliomycetes;Orbiliales;Orbiliaceae;NA;NA;	47021	1	1.9e-05	0	0	0	0	1	2e-05	0
Eukaryota;Chlorophyta;Chlorophyceae;Chlamydomonadales;Tetrabaenaceae;NA;NA;	47777	1	1.9e-05	0	0	0	0	100	0.001964	0
Eukaryota;Basidiomycota;Agaricomycetes;Boletales;Rhizopogonaceae;NA;NA;	48595	1	1.9e-05	0	1	5e-06	0	0	0	0
Eukaryota;Basidiomycota;Exobasidiomycetes;Exobasidiales;Cryptobasidiaceae;NA;NA;	62920	1	1.9e-05	0	0	0	0	0	0	0
Eukaryota;Bacillariophyta;Bacillariophyceae;Naviculales;Naviculaceae;NA;NA;	67474	1	1.9e-05	0	11	5.9e-05	0	0	0	0
Bacteria;Firmicutes;Clostridia;Clostridiales;Syntrophomonadaceae;NA;NA;	68298	1	1.9e-05	3.9e-05	152	0.000812	0.000816	4	7.9e-05	7.9e-05
Bacteria;Actinobacteria;Actinobacteria;Streptosporangiales;Nocardiopsaceae;NA;NA;	83676	1	1.9e-05	3.9e-05	13	6.9e-05	7e-05	0	0	0
Eukaryota;Basidiomycota;Agaricomycetes;Russulales;Peniophoraceae;NA;NA;	103393	1	1.9e-05	0	39	0.000208	0	0	0	0
Eukaryota;Ascomycota;Sordariomycetes;Hypocreales;Nectriaceae;NA;NA;	110618	1	1.9e-05	0	465	0.002483	0	0	0	0
Eukaryota;Ascomycota;Saccharomycetes;Saccharomycetales;Phaffomycetaceae;NA;NA;	115784	1	1.9e-05	0	1	5e-06	0	0	0	0
Bacteria;Proteobacteria;Deltaproteobacteria;Desulfurellales;Desulfurellaceae;NA;NA;	117942	1	1.9e-05	3.9e-05	34	0.000182	0.000183	16	0.000314	0.000316
Bacteria;Actinobacteria;Actinobacteria;Micrococcales;Rarobacteraceae;NA;NA;	145359	1	1.9e-05	3.9e-05	10	5.3e-05	5.4e-05	0	0	0
Eukaryota;Parabasalia;NA;Trichomonadida;Trichomonadidae;NA;NA;	181550	1	1.9e-05	0	0	0	0	0	0	0
Archaea;Euryarchaeota;Methanopyri;Methanopyrales;Methanopyraceae;NA;NA;	183713	1	1.9e-05	0	0	0	0	0	0	0
Bacteria;Firmicutes;Bacilli;Bacillales;Alicyclobacillaceae;NA;NA;	186823	1	1.9e-05	3.9e-05	230	0.001228	0.001235	0	0	0
Bacteria;Thermotogae;Thermotogae;Thermotogales;Thermotogaceae;NA;NA;	188709	1	1.9e-05	3.9e-05	24	0.000128	0.000129	0	0	0
Bacteria;Proteobacteria;Deltaproteobacteria;Desulfovibrionales;Desulfohalobiaceae;NA;NA;	213117	1	1.9e-05	3.9e-05	14	7.5e-05	7.5e-05	0	0	0
Bacteria;Proteobacteria;Alphaproteobacteria;Parvularculales;Parvularculaceae;NA;NA;	255474	1	1.9e-05	3.9e-05	190	0.001015	0.00102	1	2e-05	2e-05
Bacteria;Proteobacteria;Gammaproteobacteria;Alteromonadales;Moritellaceae;NA;NA;	267891	1	1.9e-05	3.9e-05	55	0.000294	0.000295	3	5.9e-05	5.9e-05
Bacteria;Actinobacteria;Thermoleophilia;Solirubrobacterales;Conexibacteraceae;NA;NA;	320583	1	1.9e-05	3.9e-05	148	0.00079	0.000795	2	3.9e-05	3.9e-05
Bacteria;Acidobacteria;Acidobacteriia;Bryobacterales;Solibacteraceae;NA;NA;	332161	1	1.9e-05	3.9e-05	101	0.000539	0.000542	0	0	0
Eukaryota;Basidiomycota;Agaricomycetes;Polyporales;Phanerochaetaceae;NA;NA;	396331	1	1.9e-05	0	1	5e-06	0	1	2e-05	0
Bacteria;Firmicutes;Clostridia;Clostridiales;Clostridiales Family XVI. Incertae Sedis;NA;NA;	543347	1	1.9e-05	3.9e-05	0	0	0	0	0	0
Bacteria;Firmicutes;Clostridia;Thermoanaerobacterales;Thermoanaerobacterales Family III. Incertae Sedis;NA;NA;	543371	1	1.9e-05	3.9e-05	34	0.000182	0.000183	0	0	0
Bacteria;Proteobacteria;Alphaproteobacteria;Kiloniellales;Kiloniellaceae;NA;NA;	597359	1	1.9e-05	3.9e-05	329	0.001757	0.001766	0	0	0
Eukaryota;Basidiomycota;Agaricomycetes;Agaricales;Marasmiaceae;NA;NA;	654128	1	1.9e-05	0	0	0	0	0	0	0
Eukaryota;Ascomycota;Sordariomycetes;Glomerellales;Glomerellaceae;NA;NA;	681950	1	1.9e-05	0	2	1.1e-05	0	0	0	0
Eukaryota;Euglenozoa;Euglenida;Euglenales;Euglenaceae;NA;NA;	1131320	1	1.9e-05	0	0	0	0	0	0	0
Eukaryota;Ascomycota;Saccharomycetes;Saccharomycetales;Pichiaceae;NA;NA;	1156497	1	1.9e-05	0	7	3.7e-05	0	5	9.8e-05	0
Bacteria;Actinobacteria;Actinobacteria;Jiangellales;Jiangellaceae;NA;NA;	1217100	1	1.9e-05	3.9e-05	85	0.000454	0.000456	0	0	0
Eukaryota;Mucoromycota;Mucoromycetes;Mucorales;Rhizopodaceae;NA;NA;	1344955	1	1.9e-05	0	126	0.000673	0	0	0	0
Bacteria;Bacteroidetes;Cytophagia;Cytophagales;Catalimonadaceae;NA;NA;	1522127	1	1.9e-05	3.9e-05	1	5e-06	5e-06	0	0	0
Bacteria;Proteobacteria;Deltaproteobacteria;Myxococcales;Labilitrichaceae;NA;NA;	1524216	1	1.9e-05	3.9e-05	25	0.000133	0.000134	0	0	0
Bacteria;Proteobacteria;Gammaproteobacteria;Arenicellales;Arenicellaceae;NA;NA;	1617891	1	1.9e-05	3.9e-05	1	5e-06	5e-06	0	0	0
Bacteria;Actinobacteria;Coriobacteriia;Coriobacteriales;Atopobiaceae;NA;NA;	1643824	1	1.9e-05	3.9e-05	34	0.000182	0.000183	0	0	0
Bacteria;Actinobacteria;Nitriliruptoria;Egicoccales;Egicoccaceae;NA;NA;	1755824	1	1.9e-05	3.9e-05	0	0	0	14	0.000275	0.000276
Bacteria;Fibrobacteres;Chitinispirillia;Chitinispirillales;Chitinispirillaceae;NA;NA;	1860138	1	1.9e-05	3.9e-05	10	5.3e-05	5.4e-05	0	0	0
Bacteria;Chlorobi;Chlorobia;Chlorobiales;Candidatus Thermochlorobacteriaceae;NA;NA;	1868322	1	1.9e-05	3.9e-05	48	0.000256	0.000258	0	0	0
Bacteria;Cyanobacteria;NA;Synechococcales;Acaryochloridaceae;NA;NA;	1890429	1	1.9e-05	3.9e-05	82	0.000438	0.00044	0	0	0
Bacteria;Cyanobacteria;NA;Gloeoemargaritales;Gloeomargaritaceae;NA;NA;	1955043	1	1.9e-05	3.9e-05	0	0	0	16	0.000314	0.000316
Bacteria;Calditrichaeota;Calditrichae;Calditrichales;Calditrichaceae;NA;NA;	1962854	1	1.9e-05	3.9e-05	1	5e-06	5e-06	0	0	0
Bacteria;Bacteroidetes;Bacteroidia;Bacteroidales;Paludibacteraceae;NA;NA;	2005523	1	1.9e-05	3.9e-05	5	2.7e-05	2.7e-05	0	0	0
Eukaryota;Basidiomycota;Agaricomycetes;Agaricales;Mycenaceae;NA;NA;	2024004	1	1.9e-05	0	54	0.000288	0	0	0	0
Bacteria;Proteobacteria;Oligoflexia;Silvanigrellales;Silvanigrellaceae;NA;NA;	2024974	1	1.9e-05	3.9e-05	4	2.1e-05	2.1e-05	0	0	0
Eukaryota;Basidiomycota;Agaricomycetes;Polyporales;Gelatoporiaceae;NA;NA;	2028217	1	1.9e-05	0	0	0	0	0	0	0
Bacteria;Abditibacteriota;Abditibacteria;Abditibacteriales;Abitibacteriaceae;NA;NA;	2109261	1	1.9e-05	3.9e-05	1	5e-06	5e-06	0	0	0
Archaea;Euryarchaeota;Methanonatronarchaeia;Methanonatronarchaeales;Methanonatronarchaeaceae;NA;NA;	2202724	1	1.9e-05	0	0	0	0	0	0	0
Bacteria;Proteobacteria;Alphaproteobacteria;Minwuiales;Minwuiaceae;NA;NA;	2493628	1	1.9e-05	3.9e-05	16	8.5e-05	8.6e-05	0	0	0
Eukaryota;NA;Bigyra;Opalinata;Blastocystidae;NA;NA;	2547934	1	1.9e-05	0	0	0	0	0	0	0
Eukaryota;Ascomycota;Leotiomycetes;Helotiales;Lachnaceae;NA;NA;	2589077	1	1.9e-05	0	0	0	0	0	0	0
Bacteria;Cyanobacteria;NA;Nostocales;Calotrichaceae;NA;NA;	2661849	1	1.9e-05	3.9e-05	550	0.002937	0.002953	495	0.00972	0.009766
Bacteria;Planctomycetes;Planctomycetia;Pirellulales;Lacipirellulaceae;NA;NA;	2691359	1	1.9e-05	3.9e-05	2468	0.013178	0.01325	0	0	0
Viruses	10239	2428412	44.9341	0	7882	0.042086	0	2	3.9e-05	0
cannot be assigned to a (non-viral) family	0	1838562	34.0198	0	7640457	40.7962	0	3804779	74.7103	0
unclassified	0	29460214	84.4989	0	12568225	40.1584	0	4233110	45.3913	0
Eukaryota;Basidiomycota;Malasseziomycetes;Malasseziales;Malasseziaceae;NA;NA;	742845	0	0	0	19492	0.104077	0	0	0	0
Bacteria;Actinobacteria;Actinobacteria;Frankiales;Frankiaceae;NA;NA;	74712	0	0	0	2308	0.012324	0.012391	0	0	0
Bacteria;Planctomycetes;Planctomycetia;Pirellulales;Thermoguttaceae;NA;NA;	2691358	0	0	0	2067	0.011037	0.011097	127	0.002494	0.002506
Bacteria;Chlamydiae;Chlamydiia;Parachlamydiales;Simkaniaceae;NA;NA;	92712	0	0	0	2054	0.010967	0.011027	0	0	0
Bacteria;Verrucomicrobia;Spartobacteria;Chthoniobacterales;Chthoniobacteraceae;NA;NA;	1836792	0	0	0	1602	0.008554	0.0086	0	0	0
Eukaryota;Ascomycota;Sordariomycetes;Diaporthales;Valsaceae;NA;NA;	5117	0	0	0	1461	0.007801	0	0	0	0
Bacteria;Actinobacteria;Actinobacteria;Candidatus Nanopelagicales;Candidatus Nanopelagicaceae;NA;NA;	2162846	0	0	0	1215	0.006487	0.006523	0	0	0
Bacteria;Firmicutes;Clostridia;Clostridiales;Clostridiales Family XII. Incertae Sedis;NA;NA;	543313	0	0	0	1140	0.006087	0.00612	0	0	0
Bacteria;Bacteroidetes;Bacteroidia;Bacteroidales;Barnesiellaceae;NA;NA;	2005519	0	0	0	1107	0.005911	0.005943	0	0	0
Bacteria;Firmicutes;Erysipelotrichia;Erysipelotrichales;Erysipelotrichaceae;NA;NA;	128827	0	0	0	905	0.004832	0.004859	7	0.000137	0.000138
Eukaryota;Zoopagomycota;Zoopagomycetes;Zoopagales;Piptocephalidaceae;NA;NA;	78903	0	0	0	886	0.004731	0	0	0	0
Bacteria;Actinobacteria;Acidimicrobiia;Acidimicrobiales;Ilumatobacteraceae;NA;NA;	2448023	0	0	0	823	0.004394	0.004418	1	2e-05	2e-05
Bacteria;Actinobacteria;Actinobacteria;Micrococcales;Demequinaceae;NA;NA;	1042322	0	0	0	821	0.004384	0.004408	0	0	0
Eukaryota;Chlorophyta;Chlorophyceae;Chlamydomonadales;Chlamydomonadaceae;NA;NA;	3051	0	0	0	549	0.002931	0	14	0.000275	0
Bacteria;Chlamydiae;Chlamydiia;Parachlamydiales;Parachlamydiaceae;NA;NA;	92713	0	0	0	516	0.002755	0.00277	360	0.007069	0.007102
Bacteria;Chloroflexi;Caldilineae;Caldilineales;Caldilineaceae;NA;NA;	475964	0	0	0	475	0.002536	0.00255	0	0	0
Bacteria;Kiritimatiellaeota;Kiritimatiellae;Kiritimatiellales;Kiritimatiellaceae;NA;NA;	1921783	0	0	0	448	0.002392	0.002405	2	3.9e-05	3.9e-05
Bacteria;Cyanobacteria;NA;Synechococcales;Pseudanabaenaceae;NA;NA;	1890436	0	0	0	439	0.002344	0.002357	605	0.01188	0.011936
Bacteria;Armatimonadetes;Armatimonadia;Capsulimonadales;Capsulimonadaceae;NA;NA;	2494208	0	0	0	424	0.002264	0.002276	0	0	0
Bacteria;Cyanobacteria;NA;Synechococcales;Merismopediaceae;NA;NA;	1890428	0	0	0	385	0.002056	0.002067	107	0.002101	0.002111
Bacteria;Actinobacteria;Actinobacteria;Micrococcales;Ruaniaceae;NA;NA;	1331736	0	0	0	373	0.001992	0.002002	0	0	0
Bacteria;Firmicutes;Clostridia;Thermoanaerobacterales;Thermodesulfobiaceae;NA;NA;	227387	0	0	0	368	0.001965	0.001976	0	0	0
Eukaryota;Basidiomycota;Agaricomycetes;Agaricales;Physalacriaceae;NA;NA;	862241	0	0	0	320	0.001709	0	0	0	0
Bacteria;Fibrobacteres;Fibrobacteria;Fibrobacterales;Fibrobacteraceae;NA;NA;	204431	0	0	0	318	0.001698	0.001707	4	7.9e-05	7.9e-05
Eukaryota;Ascomycota;Schizosaccharomycetes;Schizosaccharomycetales;Schizosaccharomycetaceae;NA;NA;	4894	0	0	0	288	0.001538	0	0	0	0
Bacteria;Chlamydiae;Chlamydiia;Parachlamydiales;Criblamydiaceae;NA;NA;	412447	0	0	0	287	0.001532	0.001541	0	0	0
Bacteria;Cyanobacteria;NA;Chroococcales;Microcystaceae;NA;NA;	1890449	0	0	0	247	0.001319	0.001326	631	0.01239	0.012449
Bacteria;Firmicutes;Clostridia;Clostridiales;Heliobacteriaceae;NA;NA;	31984	0	0	0	242	0.001292	0.001299	0	0	0
Eukaryota;Ascomycota;Dothideomycetes;Capnodiales;Mycosphaerellaceae;NA;NA;	93133	0	0	0	240	0.001281	0	0	0	0
Bacteria;Firmicutes;Clostridia;Clostridiales;Proteinivoraceae;NA;NA;	1491775	0	0	0	239	0.001276	0.001283	0	0	0
Eukaryota;Ascomycota;Pezizomycetes;Pezizales;Pyronemataceae;NA;NA;	110846	0	0	0	237	0.001265	0	0	0	0
Archaea;Euryarchaeota;Halobacteria;Halobacteriales;Halococcaceae;NA;NA;	1963270	0	0	0	236	0.00126	0	0	0	0
Bacteria;Acidobacteria;Vicinamibacteria;NA;Vicinamibacteraceae;NA;NA;	2211325	0	0	0	236	0.00126	0.001267	0	0	0
Bacteria;Planctomycetes;Phycisphaerae;Sedimentisphaerales;Anaerohalosphaeraceae;NA;NA;	2690158	0	0	0	234	0.001249	0.001256	0	0	0
Bacteria;Acidobacteria;Blastocatellia;Blastocatellales;Pyrinomonadaceae;NA;NA;	2048906	0	0	0	225	0.001201	0.001208	0	0	0
Bacteria;Proteobacteria;Alphaproteobacteria;Holosporales;Candidatus Paracaedibacteraceae;NA;NA;	1777752	0	0	0	218	0.001164	0.00117	1	2e-05	2e-05
Bacteria;Planctomycetes;Phycisphaerae;Sedimentisphaerales;Sedimentisphaeraceae;NA;NA;	2483367	0	0	0	202	0.001079	0.001084	0	0	0
Bacteria;Proteobacteria;Deltaproteobacteria;Myxococcales;Archangiaceae;NA;NA;	39	0	0	0	187	0.000998	0.001004	0	0	0
Archaea;Euryarchaeota;Thermococci;Thermococcales;Thermococcaceae;NA;NA;	2259	0	0	0	180	0.000961	0	0	0	0
Bacteria;Actinobacteria;Actinobacteria;Micrococcales;Dermacoccaceae;NA;NA;	145357	0	0	0	172	0.000918	0.000923	0	0	0
Bacteria;Actinobacteria;Actinobacteria;Micrococcales;Beutenbergiaceae;NA;NA;	125316	0	0	0	171	0.000913	0.000918	0	0	0
Bacteria;Actinobacteria;Acidimicrobiia;Acidimicrobiales;Iamiaceae;NA;NA;	633392	0	0	0	167	0.000892	0.000897	0	0	0
Bacteria;Actinobacteria;Thermoleophilia;Solirubrobacterales;Patulibacteraceae;NA;NA;	361606	0	0	0	165	0.000881	0.000886	0	0	0
Archaea;Euryarchaeota;Halobacteria;Halobacteriales;Halobacteriaceae;NA;NA;	2236	0	0	0	164	0.000876	0	1	2e-05	0
Bacteria;Firmicutes;Clostridia;Clostridiales;Vallitaleaceae;NA;NA;	2603322	0	0	0	150	0.000801	0.000805	0	0	0
Bacteria;Proteobacteria;Deltaproteobacteria;Desulfovibrionales;Desulfonatronaceae;NA;NA;	224380	0	0	0	144	0.000769	0.000773	1	2e-05	2e-05
Archaea;Crenarchaeota;Thermoprotei;Desulfurococcales;Pyrodictiaceae;NA;NA;	2307	0	0	0	139	0.000742	0	0	0	0
Bacteria;Actinobacteria;Actinobacteria;Micrococcales;Sanguibacteraceae;NA;NA;	145360	0	0	0	136	0.000726	0.00073	0	0	0
Bacteria;Chlamydiae;Chlamydiia;Parachlamydiales;Rhabdochlamydiaceae;NA;NA;	689704	0	0	0	136	0.000726	0.00073	0	0	0
Bacteria;Actinobacteria;Rubrobacteria;Rubrobacterales;Rubrobacteraceae;NA;NA;	84997	0	0	0	135	0.000721	0.000725	2	3.9e-05	3.9e-05
Bacteria;Actinobacteria;Actinobacteria;Micrococcales;Bogoriellaceae;NA;NA;	145358	0	0	0	109	0.000582	0.000585	0	0	0
Bacteria;Actinobacteria;Actinobacteria;Acidothermales;Acidothermaceae;NA;NA;	85032	0	0	0	103	0.00055	0.000553	0	0	0
Bacteria;Actinobacteria;Actinobacteria;Catenulisporales;Actinospicaceae;NA;NA;	414713	0	0	0	103	0.00055	0.000553	1	2e-05	2e-05
Bacteria;Chloroflexi;Thermoflexia;Thermoflexales;Thermoflexaceae;NA;NA;	1495648	0	0	0	101	0.000539	0.000542	0	0	0
Bacteria;Actinobacteria;Actinobacteria;Micrococcales;Dermabacteraceae;NA;NA;	85020	0	0	0	100	0.000534	0.000537	0	0	0
Bacteria;Proteobacteria;Alphaproteobacteria;Rhodospirillales;Elioraeaceae;NA;NA;	2690195	0	0	0	99	0.000529	0.000531	4	7.9e-05	7.9e-05
Archaea;Euryarchaeota;Methanomicrobia;Methanocellales;Methanocellaceae;NA;NA;	570265	0	0	0	98	0.000523	0	8	0.000157	0
Bacteria;Cyanobacteria;NA;Chroococcales;Chroococcaceae;NA;NA;	1890464	0	0	0	96	0.000513	0.000515	19	0.000373	0.000375
Eukaryota;NA;Bigyra;Bicosoecida;Cafeteriaceae;NA;NA;	238884	0	0	0	94	0.000502	0	0	0	0
Bacteria;Chlamydiae;Chlamydiia;Parachlamydiales;Waddliaceae;NA;NA;	92714	0	0	0	92	0.000491	0.000494	0	0	0
Eukaryota;Ascomycota;Eurotiomycetes;Verrucariales;Verrucariaceae;NA;NA;	146292	0	0	0	87	0.000465	0	0	0	0
Bacteria;Cyanobacteria;Gloeobacteria;Gloeobacterales;Gloeobacteraceae;NA;NA;	1890422	0	0	0	83	0.000443	0.000446	3	5.9e-05	5.9e-05
Bacteria;Candidatus Riflebacteria;Candidatus Ozemobacteria;NA;Candidatus Ozemobacteraceae;NA;NA;	2419832	0	0	0	72	0.000384	0.000387	0	0	0
Bacteria;Firmicutes;Tissierellia;Tissierellales;Tissierellaceae;NA;NA;	1737406	0	0	0	70	0.000374	0.000376	0	0	0
Eukaryota;Basidiomycota;Agaricomycetes;Polyporales;Dacryobolaceae;NA;NA;	2028214	0	0	0	70	0.000374	0	0	0	0
Bacteria;Thermotogae;Thermotogae;Kosmotogales;Kosmotogaceae;NA;NA;	1643948	0	0	0	63	0.000336	0.000338	0	0	0
Bacteria;Cyanobacteria;NA;Synechococcales;Prochlorotrichaceae;NA;NA;	2303730	0	0	0	57	0.000304	0.000306	93	0.001826	0.001835
Bacteria;Caldiserica;Caldisericia;Caldisericales;Caldisericaceae;NA;NA;	693073	0	0	0	56	0.000299	0.000301	0	0	0
Eukaryota;Ascomycota;Eurotiomycetes;Eurotiales;Thermoascaceae;NA;NA;	1131624	0	0	0	54	0.000288	0	0	0	0
Eukaryota;Ascomycota;Sordariomycetes;Glomerellales;Plectosphaerellaceae;NA;NA;	1033978	0	0	0	53	0.000283	0	0	0	0
Bacteria;Proteobacteria;Deltaproteobacteria;Syntrophobacterales;Syntrophorhabdaceae;NA;NA;	513556	0	0	0	52	0.000278	0.000279	1	2e-05	2e-05
Bacteria;Bacteroidetes;Cytophagia;Cytophagales;Persicobacteraceae;NA;NA;	1853234	0	0	0	51	0.000272	0.000274	0	0	0
Eukaryota;Chlorophyta;Chlorophyceae;Sphaeropleales;Selenastraceae;NA;NA;	35466	0	0	0	48	0.000256	0	0	0	0
Bacteria;Cyanobacteria;NA;Pleurocapsales;Hyellaceae;NA;NA;	1890500	0	0	0	48	0.000256	0.000258	13	0.000255	0.000256
Bacteria;Chloroflexi;Chloroflexia;Herpetosiphonales;Herpetosiphonaceae;NA;NA;	189773	0	0	0	47	0.000251	0.000252	0	0	0
Eukaryota;NA;NA;Jakobida;Stygiellidae;NA;NA;	2683625	0	0	0	45	0.00024	0	0	0	0
Eukaryota;Ciliophora;Spirotrichea;Sporadotrichida;Oxytrichidae;NA;NA;	57506	0	0	0	44	0.000235	0	0	0	0
Eukaryota;Mucoromycota;Mortierellomycetes;Mortierellales;Mortierellaceae;NA;NA;	4854	0	0	0	43	0.00023	0	0	0	0
Bacteria;Cyanobacteria;NA;Spirulinales;Spirulinaceae;NA;NA;	1890448	0	0	0	43	0.00023	0.000231	54	0.00106	0.001065
Bacteria;Actinobacteria;Actinobacteria;Micrococcales;Cellulomonadaceae;NA;NA;	85016	0	0	0	41	0.000219	0.00022	0	0	0
Bacteria;Proteobacteria;Oligoflexia;Oligoflexales;Pseudobacteriovoracaceae;NA;NA;	1769745	0	0	0	41	0.000219	0.00022	0	0	0
Bacteria;Cyanobacteria;NA;Nostocales;Hapalosiphonaceae;NA;NA;	1892263	0	0	0	40	0.000214	0.000215	15445	0.303277	0.304712
Bacteria;Dictyoglomi;Dictyoglomia;Dictyoglomales;Dictyoglomaceae;NA;NA;	203488	0	0	0	38	0.000203	0.000204	0	0	0
Eukaryota;Ascomycota;Sordariomycetes;Hypocreales;Cordycipitaceae;NA;NA;	474943	0	0	0	37	0.000198	0	0	0	0
Bacteria;Proteobacteria;Gammaproteobacteria;Chromatiales;Thioalkalispiraceae;NA;NA;	1096778	0	0	0	37	0.000198	0.000199	0	0	0
Bacteria;Chloroflexi;Chloroflexia;Chloroflexales;Roseiflexaceae;NA;NA;	1508635	0	0	0	37	0.000198	0.000199	0	0	0
Bacteria;Verrucomicrobia;Verrucomicrobiae;Verrucomicrobiales;Verrucomicrobia subdivision 6;NA;NA;	134627	0	0	0	34	0.000182	0.000183	1	2e-05	2e-05
Bacteria;Proteobacteria;Alphaproteobacteria;Rhizobiales;Notoacmeibacteraceae;NA;NA;	2024981	0	0	0	31	0.000166	0.000166	0	0	0
Bacteria;Chloroflexi;Thermomicrobia;Thermomicrobiales;Thermomicrobiaceae;NA;NA;	189777	0	0	0	28	0.00015	0.00015	0	0	0
Bacteria;Proteobacteria;Alphaproteobacteria;Rhizobiales;Roseiarcaceae;NA;NA;	1643957	0	0	0	26	0.000139	0.00014	1	2e-05	2e-05
Bacteria;Proteobacteria;Alphaproteobacteria;Holosporales;Caedimonadaceae;NA;NA;	2100208	0	0	0	25	0.000133	0.000134	1	2e-05	2e-05
Archaea;Euryarchaeota;Methanococci;Methanococcales;Methanocaldococcaceae;NA;NA;	196117	0	0	0	24	0.000128	0	0	0	0
Eukaryota;Basidiomycota;Agaricomycetes;Agaricales;Amanitaceae;NA;NA;	41954	0	0	0	23	0.000123	0	1	2e-05	0
Bacteria;Thermotogae;Thermotogae;Petrotogales;Petrotogaceae;NA;NA;	1643949	0	0	0	22	0.000117	0.000118	0	0	0
Bacteria;Proteobacteria;Alphaproteobacteria;Rhizobiales;Aestuariivirgaceae;NA;NA;	2650922	0	0	0	22	0.000117	0.000118	0	0	0
Eukaryota;NA;Oomycetes;Albuginales;Albuginaceae;NA;NA;	65355	0	0	0	20	0.000107	0	0	0	0
Eukaryota;Mucoromycota;Mucoromycetes;Mucorales;Cunninghamellaceae;NA;NA;	4851	0	0	0	18	9.6e-05	0	0	0	0
Archaea;Euryarchaeota;Methanomicrobia;Methanomicrobiales;Methanocalculaceae;NA;NA;	1460864	0	0	0	18	9.6e-05	0	0	0	0
Bacteria;Proteobacteria;Deltaproteobacteria;Bradymonadales;Bradymonadaceae;NA;NA;	1779135	0	0	0	17	9.1e-05	9.1e-05	0	0	0
Archaea;Crenarchaeota;Thermoprotei;Thermoproteales;Thermofilaceae;NA;NA;	114378	0	0	0	16	8.5e-05	0	0	0	0
Bacteria;Armatimonadetes;Fimbriimonadia;Fimbriimonadales;Fimbriimonadaceae;NA;NA;	1663426	0	0	0	16	8.5e-05	8.6e-05	0	0	0
Eukaryota;Bacillariophyta;Bacillariophyceae;Bacillariales;Bacillariaceae;NA;NA;	33852	0	0	0	15	8e-05	0	0	0	0
Eukaryota;Ascomycota;Dothideomycetes;Venturiales;Sympoventuriaceae;NA;NA;	1111112	0	0	0	15	8e-05	0	0	0	0
Bacteria;Chloroflexi;Chloroflexia;Kallotenuales;Kallotenuaceae;NA;NA;	1508536	0	0	0	15	8e-05	8.1e-05	0	0	0
Bacteria;Proteobacteria;Deltaproteobacteria;Desulfovibrionales;Desulfomicrobiaceae;NA;NA;	213116	0	0	0	14	7.5e-05	7.5e-05	5845	0.114772	0.115315
Eukaryota;NA;Phaeophyceae;Ectocarpales;Ectocarpaceae;NA;NA;	2878	0	0	0	13	6.9e-05	0	0	0	0
Eukaryota;Rhodophyta;Bangiophyceae;Bangiales;Bangiaceae;NA;NA;	31345	0	0	0	13	6.9e-05	0	0	0	0
Bacteria;Thermotogae;Thermotogae;Mesoaciditogales;Mesoaciditogaceae;NA;NA;	1769717	0	0	0	13	6.9e-05	7e-05	0	0	0
Eukaryota;Basidiomycota;Agaricomycetes;Polyporales;Laetiporaceae;NA;NA;	2028212	0	0	0	13	6.9e-05	0	0	0	0
Bacteria;Proteobacteria;Gammaproteobacteria;Thiotrichales;Thiofilaceae;NA;NA;	2212440	0	0	0	13	6.9e-05	7e-05	0	0	0
Eukaryota;Bacillariophyta;Mediophyceae;Hemiaulales;Hemiaulaceae;NA;NA;	49250	0	0	0	12	6.4e-05	0	0	0	0
Archaea;Euryarchaeota;Methanomicrobia;Methanomicrobiales;Methanoregulaceae;NA;NA;	1198451	0	0	0	12	6.4e-05	0	0	0	0
Eukaryota;Ascomycota;Saccharomycetes;Saccharomycetales;Metschnikowiaceae;NA;NA;	27319	0	0	0	10	5.3e-05	0	0	0	0
Eukaryota;Rhodophyta;Bangiophyceae;Cyanidiales;Cyanidiaceae;NA;NA;	265316	0	0	0	10	5.3e-05	0	0	0	0
Bacteria;Nitrospinae;Nitrospinia;Nitrospinales;Nitrospinaceae;NA;NA;	407032	0	0	0	10	5.3e-05	5.4e-05	0	0	0
Bacteria;Firmicutes;Clostridia;Natranaerobiales;Natranaerobiaceae;NA;NA;	485255	0	0	0	10	5.3e-05	5.4e-05	0	0	0
Bacteria;Candidatus Fermentibacteria;Candidatus Fermentibacteria (class);Candidatus Fermentibacterales;Candidatus Fermentibacteraceae;NA;NA;	2152899	0	0	0	10	5.3e-05	5.4e-05	0	0	0
Eukaryota;Ascomycota;Eurotiomycetes;Eurotiales;Trichocomaceae;NA;NA;	28568	0	0	0	9	4.8e-05	0	0	0	0
Bacteria;Chloroflexi;Thermomicrobia;Sphaerobacterales;Sphaerobacteraceae;NA;NA;	85002	0	0	0	9	4.8e-05	4.8e-05	1	2e-05	2e-05
Eukaryota;Ciliophora;Spirotrichea;Urostylida;Pseudourostylidae;NA;NA;	293814	0	0	0	9	4.8e-05	0	0	0	0
Bacteria;Proteobacteria;Gammaproteobacteria;Oceanospirillales;Balneatrichaceae;NA;NA;	2301193	0	0	0	9	4.8e-05	4.8e-05	0	0	0
Bacteria;Candidatus Cryosericota;Candidatus Cryosericia;Candidatus Cryosericales;Candidatus Cryosericaceae;NA;NA;	2498708	0	0	0	9	4.8e-05	4.8e-05	0	0	0
Bacteria;Chloroflexi;Chloroflexia;Chloroflexales;Chloroflexaceae;NA;NA;	1106	0	0	0	8	4.3e-05	4.3e-05	0	0	0
Eukaryota;Ascomycota;Eurotiomycetes;Onygenales;Ajellomycetaceae;NA;NA;	299071	0	0	0	8	4.3e-05	0	0	0	0
Archaea;Euryarchaeota;Methanomicrobia;Methanomicrobiales;Methanospirillaceae;NA;NA;	196137	0	0	0	7	3.7e-05	0	0	0	0
Archaea;Thaumarchaeota;Nitrososphaeria;Nitrososphaerales;Nitrososphaeraceae;NA;NA;	1033997	0	0	0	7	3.7e-05	0	0	0	0
Archaea;Crenarchaeota;Thermoprotei;Desulfurococcales;Desulfurococcaceae;NA;NA;	2272	0	0	0	6	3.2e-05	0	0	0	0
Eukaryota;Basidiomycota;Dacrymycetes;Dacrymycetales;Dacrymycetaceae;NA;NA;	5254	0	0	0	6	3.2e-05	0	0	0	0
Eukaryota;Microsporidia;NA;NA;Enterocytozoonidae;NA;NA;	27970	0	0	0	6	3.2e-05	0	0	0	0
Eukaryota;Ascomycota;Neolectomycetes;Neolectales;Neolectaceae;NA;NA;	29824	0	0	0	6	3.2e-05	0	0	0	0
Bacteria;Cyanobacteria;NA;Nostocales;Tolypothrichaceae;NA;NA;	119859	0	0	0	6	3.2e-05	3.2e-05	0	0	0
Archaea;Euryarchaeota;Methanomicrobia;Methanosarcinales;Methanotrichaceae;NA;NA;	143067	0	0	0	6	3.2e-05	0	1	2e-05	0
Eukaryota;Basidiomycota;Agaricomycetes;Auriculariales;Exidiaceae;NA;NA;	34426	0	0	0	5	2.7e-05	0	0	0	0
Eukaryota;Basidiomycota;Agaricomycetes;Corticiales;Punctulariaceae;NA;NA;	908827	0	0	0	5	2.7e-05	0	0	0	0
Bacteria;Armatimonadetes;Chthonomonadetes;Chthonomonadales;Chthonomonadaceae;NA;NA;	1077264	0	0	0	5	2.7e-05	2.7e-05	0	0	0
Bacteria;Proteobacteria;Alphaproteobacteria;Rhizobiales;Ancalomicrobiaceae;NA;NA;	2172021	0	0	0	5	2.7e-05	2.7e-05	0	0	0
Bacteria;Actinobacteria;Rubrobacteria;Rubrobacterales;Baekduiaceae;NA;NA;	2600303	0	0	0	5	2.7e-05	2.7e-05	0	0	0
Bacteria;Cyanobacteria;NA;Nostocales;Rivulariaceae;NA;NA;	1185	0	0	0	4	2.1e-05	2.1e-05	1	2e-05	2e-05
Eukaryota;Ascomycota;Sordariomycetes;Hypocreales;Clavicipitaceae;NA;NA;	34397	0	0	0	4	2.1e-05	0	0	0	0
Eukaryota;Zoopagomycota;Entomophthoromycetes;Entomophthorales;Ancylistaceae;NA;NA;	34486	0	0	0	4	2.1e-05	0	0	0	0
Eukaryota;Basidiomycota;Agaricomycetes;Agaricales;Pluteaceae;NA;NA;	36657	0	0	0	4	2.1e-05	0	0	0	0
Bacteria;Actinobacteria;Actinobacteria;Corynebacteriales;Dietziaceae;NA;NA;	85029	0	0	0	4	2.1e-05	2.1e-05	0	0	0
Bacteria;Actinobacteria;Actinobacteria;Glycomycetales;Glycomycetaceae;NA;NA;	85034	0	0	0	4	2.1e-05	2.1e-05	0	0	0
Bacteria;Proteobacteria;Alphaproteobacteria;Rhodothalassiales;Rhodothalassiaceae;NA;NA;	1544800	0	0	0	4	2.1e-05	2.1e-05	0	0	0
Eukaryota;Fornicata;NA;Diplomonadida;Hexamitidae;NA;NA;	5739	0	0	0	3	1.6e-05	0	7	0.000137	0
Eukaryota;Imbricatea;NA;Euglyphida;Paulinellidae;NA;NA;	39715	0	0	0	3	1.6e-05	0	3	5.9e-05	0
Bacteria;Actinobacteria;Actinobacteria;Corynebacteriales;Segniliparaceae;NA;NA;	316606	0	0	0	3	1.6e-05	1.6e-05	0	0	0
Bacteria;Chloroflexi;Ktedonobacteria;Ktedonobacterales;Ktedonobacteraceae;NA;NA;	388449	0	0	0	3	1.6e-05	1.6e-05	0	0	0
Bacteria;Chloroflexi;Ktedonobacteria;Ktedonobacterales;Ktedonosporobacteraceae;NA;NA;	2692416	0	0	0	3	1.6e-05	1.6e-05	0	0	0
Eukaryota;Rhodophyta;Bangiophyceae;Porphyridiales;Porphyridiaceae;NA;NA;	2799	0	0	0	2	1.1e-05	0	0	0	0
Eukaryota;Chlorophyta;Chlorophyceae;Chlamydomonadales;Volvocaceae;NA;NA;	3065	0	0	0	2	1.1e-05	0	0	0	0
Eukaryota;Basidiomycota;Agaricomycetes;Auriculariales;Auriculariaceae;NA;NA;	5227	0	0	0	2	1.1e-05	0	0	0	0
Eukaryota;Apicomplexa;Conoidasida;Eucoccidiorida;Sarcocystidae;NA;NA;	5809	0	0	0	2	1.1e-05	0	0	0	0
Eukaryota;Chytridiomycota;Neocallimastigomycetes;Neocallimastigales;Neocallimastigaceae;NA;NA;	29007	0	0	0	2	1.1e-05	0	0	0	0
Bacteria;Actinobacteria;Actinobacteria;Kineosporiales;Kineosporiaceae;NA;NA;	83778	0	0	0	2	1.1e-05	1.1e-05	0	0	0
Eukaryota;Haptista;Haptophyta;Isochrysidales;Noelaerhabdaceae;NA;NA;	418966	0	0	0	2	1.1e-05	0	0	0	0
Eukaryota;Mucoromycota;Mucoromycetes;Mucorales;Lichtheimiaceae;NA;NA;	499202	0	0	0	2	1.1e-05	0	0	0	0
Bacteria;Firmicutes;Clostridia;Clostridiales;Clostridiales Family XVII. Incertae Sedis;NA;NA;	539000	0	0	0	2	1.1e-05	1.1e-05	1	2e-05	2e-05
Bacteria;Acidobacteria;Holophagae;Holophagales;Holophagaceae;NA;NA;	574976	0	0	0	2	1.1e-05	1.1e-05	0	0	0
Eukaryota;Chytridiomycota;Chytridiomycetes;Chytridiales;Chytriomycetaceae;NA;NA;	1352827	0	0	0	2	1.1e-05	0	0	0	0
Archaea;Euryarchaeota;Halobacteria;Haloferacales;Haloferacaceae;NA;NA;	1644056	0	0	0	2	1.1e-05	0	0	0	0
Eukaryota;Basidiomycota;Ustilaginomycetes;Violaceomycetales;Violaceomycetaceae;NA;NA;	1749038	0	0	0	2	1.1e-05	0	0	0	0
Bacteria;Cyanobacteria;NA;Nostocales;Chlorogloeopsidaceae;NA;NA;	1892261	0	0	0	2	1.1e-05	1.1e-05	0	0	0
Bacteria;Candidatus Margulisbacteria;Candidatus Termititenacia;Candidatus Termititenacales;Candidatus Termititenacaceae;NA;NA;	2507544	0	0	0	2	1.1e-05	1.1e-05	0	0	0
Eukaryota;Zoopagomycota;Kickxellomycetes;Kickxellales;Kickxellaceae;NA;NA;	4862	0	0	0	1	5e-06	0	0	0	0
Eukaryota;Ascomycota;Sordariomycetes;Hypocreales;Hypocreaceae;NA;NA;	5129	0	0	0	1	5e-06	0	0	0	0
Eukaryota;Ascomycota;Sordariomycetes;Ophiostomatales;Ophiostomataceae;NA;NA;	5152	0	0	0	1	5e-06	0	0	0	0
Eukaryota;Basidiomycota;Pucciniomycetes;Pucciniales;Melampsoraceae;NA;NA;	5259	0	0	0	1	5e-06	0	0	0	0
Eukaryota;Basidiomycota;Agaricomycetes;Boletales;Paxillaceae;NA;NA;	5394	0	0	0	1	5e-06	0	0	0	0
Eukaryota;NA;Bigyra;Thraustochytrida;Thraustochytriaceae;NA;NA;	33674	0	0	0	1	5e-06	0	1	2e-05	0
Eukaryota;Ascomycota;Leotiomycetes;Erysiphales;Erysiphaceae;NA;NA;	34371	0	0	0	1	5e-06	0	0	0	0
Eukaryota;Ascomycota;Leotiomycetes;NA;Pseudeurotiaceae;NA;NA;	34379	0	0	0	1	5e-06	0	0	0	0
Eukaryota;Ascomycota;Eurotiomycetes;Onygenales;Arthrodermataceae;NA;NA;	34384	0	0	0	1	5e-06	0	1	2e-05	0
Eukaryota;Chytridiomycota;Chytridiomycetes;Spizellomycetales;Spizellomycetaceae;NA;NA;	34479	0	0	0	1	5e-06	0	0	0	0
Eukaryota;Basidiomycota;Agaricomycetes;Agaricales;Strophariaceae;NA;NA;	40562	0	0	0	1	5e-06	0	0	0	0
Eukaryota;Basidiomycota;Exobasidiomycetes;Georgefischeriales;Tilletiariaceae;NA;NA;	62919	0	0	0	1	5e-06	0	0	0	0
Eukaryota;Ascomycota;Sordariomycetes;Coniochaetales;Coniochaetaceae;NA;NA;	79807	0	0	0	1	5e-06	0	0	0	0
Bacteria;Actinobacteria;Actinobacteria;Corynebacteriales;Tsukamurellaceae;NA;NA;	85028	0	0	0	1	5e-06	5e-06	0	0	0
Eukaryota;Ascomycota;Lecanoromycetes;Umbilicariales;Umbilicariaceae;NA;NA;	87265	0	0	0	1	5e-06	0	1	2e-05	0
Eukaryota;Mucoromycota;Mucoromycetes;Mucorales;Choanephoraceae;NA;NA;	101094	0	0	0	1	5e-06	0	0	0	0
Eukaryota;Basidiomycota;Mixiomycetes;Mixiales;Mixiaceae;NA;NA;	165795	0	0	0	1	5e-06	0	0	0	0
Eukaryota;Foraminifera;NA;NA;Reticulomyxidae;NA;NA;	188961	0	0	0	1	5e-06	0	12	0.000236	0
Archaea;Thaumarchaeota;NA;Cenarchaeales;Cenarchaeaceae;NA;NA;	205957	0	0	0	1	5e-06	0	0	0	0
Eukaryota;Bacillariophyta;Mediophyceae;Biddulphiales;Biddulphiaceae;NA;NA;	210445	0	0	0	1	5e-06	0	0	0	0
Eukaryota;Microsporidia;NA;NA;Culicosporidae;NA;NA;	322152	0	0	0	1	5e-06	0	0	0	0
Bacteria;Actinobacteria;Actinobacteria;Catenulisporales;Catenulisporaceae;NA;NA;	414877	0	0	0	1	5e-06	5e-06	0	0	0
Bacteria;NA;NA;Haloplasmatales;Haloplasmataceae;NA;NA;	471823	0	0	0	1	5e-06	5e-06	2	3.9e-05	3.9e-05
Eukaryota;Ascomycota;Dothideomycetes;Pleosporales;Lindgomycetaceae;NA;NA;	717954	0	0	0	1	5e-06	0	0	0	0
Eukaryota;Basidiomycota;Agaricomycetes;Jaapiales;Jaapiaceae;NA;NA;	721929	0	0	0	1	5e-06	0	0	0	0
Eukaryota;Ascomycota;Sordariomycetes;Diaporthales;Diaporthaceae;NA;NA;	767018	0	0	0	1	5e-06	0	0	0	0
Bacteria;Chloroflexi;Ktedonobacteria;Thermogemmatisporales;Thermogemmatisporaceae;NA;NA;	768668	0	0	0	1	5e-06	5e-06	0	0	0
Bacteria;Actinobacteria;Rubrobacteria;Gaiellales;Gaiellaceae;NA;NA;	1154585	0	0	0	1	5e-06	5e-06	0	0	0
Bacteria;Chloroflexi;Dehalococcoidia;Dehalococcoidales;Dehalococcoidaceae;NA;NA;	1202464	0	0	0	1	5e-06	5e-06	0	0	0
Eukaryota;Ascomycota;Eurotiomycetes;Chaetothyriales;Cyphellophoraceae;NA;NA;	1341112	0	0	0	1	5e-06	0	0	0	0
Bacteria;Proteobacteria;Oligoflexia;Oligoflexales;Oligoflexaceae;NA;NA;	1553902	0	0	0	1	5e-06	5e-06	0	0	0
Eukaryota;Chytridiomycota;Chytridiomycetes;Caulochytriales;Caulochytriaceae;NA;NA;	1555239	0	0	0	1	5e-06	0	5	9.8e-05	0
Bacteria;Proteobacteria;Gammaproteobacteria;Chromatiales;Woeseiaceae;NA;NA;	1738654	0	0	0	1	5e-06	5e-06	0	0	0
Bacteria;Proteobacteria;Gammaproteobacteria;Enterobacterales;Thorselliaceae;NA;NA;	1771359	0	0	0	1	5e-06	5e-06	0	0	0
Bacteria;Proteobacteria;Deltaproteobacteria;NA;Candidatus Desulfofervidaceae;NA;NA;	1902584	0	0	0	1	5e-06	5e-06	0	0	0
Eukaryota;Evosea;Eumycetozoa;Acytosteliales;Acytosteliaceae;NA;NA;	2058183	0	0	0	1	5e-06	0	0	0	0
Eukaryota;Evosea;Eumycetozoa;Dictyosteliales;Dictyosteliaceae;NA;NA;	2058185	0	0	0	1	5e-06	0	0	0	0
Eukaryota;Ascomycota;Leotiomycetes;Helotiales;Pleuroascaceae;NA;NA;	2656784	0	0	0	1	5e-06	0	0	0	0
Bacteria;Candidatus Mcinerneyibacteriota;Candidatus Mcinerneyibacteria;Candidatus Mcinerneyibacteriales;Candidatus Mcinerneyibacteriaceae;NA;NA;	2703813	0	0	0	1	5e-06	5e-06	0	0	0
Eukaryota;Rhodophyta;Florideophyceae;Corallinales;Porolithaceae;NA;NA;	2705743	0	0	0	1	5e-06	0	0	0	0
Eukaryota;Chlorophyta;Ulvophyceae;Bryopsidales;Caulerpaceae;NA;NA;	35432	0	0	0	0	0	0	249	0.004889	0
Bacteria;Cyanobacteria;NA;Nostocales;Symphyonemataceae;NA;NA;	1892258	0	0	0	0	0	0	45	0.000884	0.000888
Eukaryota;Ascomycota;Dothideomycetes;Pleosporales;Corynesporascaceae;NA;NA;	281124	0	0	0	0	0	0	43	0.000844	0
Eukaryota;Chlorophyta;Chlorophyceae;Chlamydomonadales;Haematococcaceae;NA;NA;	35484	0	0	0	0	0	0	17	0.000334	0
Bacteria;Cyanobacteria;NA;Chroococcidiopsidales;Chroococcidiopsidaceae;NA;NA;	1890528	0	0	0	0	0	0	17	0.000334	0.000335
Bacteria;Cyanobacteria;NA;Chroococcales;Cyanobacteriaceae;NA;NA;	1890452	0	0	0	0	0	0	13	0.000255	0.000256
Eukaryota;Chytridiomycota;Chytridiomycetes;Synchytriales;Synchytriaceae;NA;NA;	286113	0	0	0	0	0	0	7	0.000137	0
Eukaryota;Ascomycota;Leotiomycetes;Helotiales;Sclerotiniaceae;NA;NA;	28983	0	0	0	0	0	0	6	0.000118	0
Bacteria;Cyanobacteria;NA;Synechococcales;Coelosphaeriaceae;NA;NA;	1890430	0	0	0	0	0	0	3	5.9e-05	5.9e-05
Eukaryota;Basidiomycota;Agaricomycetes;Agaricales;Omphalotaceae;NA;NA;	72117	0	0	0	0	0	0	2	3.9e-05	0
Eukaryota;Euglenozoa;Kinetoplastea;Eubodonida;Bodonidae;NA;NA;	5708	0	0	0	0	0	0	1	2e-05	0
Eukaryota;Rhodophyta;Florideophyceae;Gigartinales;Gigartinaceae;NA;NA;	29217	0	0	0	0	0	0	1	2e-05	0
Eukaryota;Rhodophyta;Florideophyceae;Ahnfeltiales;Ahnfeltiaceae;NA;NA;	31362	0	0	0	0	0	0	1	2e-05	0
Eukaryota;Basidiomycota;Agaricomycetes;Boletales;Pisolithaceae;NA;NA;	227329	0	0	0	0	0	0	1	2e-05	0
Eukaryota;NA;Cryptophyceae;Pyrenomonadales;Pyrenomonadaceae;NA;NA;	589344	0	0	0	0	0	0	1	2e-05	0
Bacteria;Actinobacteria;Actinobacteria;Cryptosporangiales;Cryptosporangiaceae;NA;NA;	622454	0	0	0	0	0	0	1	2e-05	2e-05
Bacteria;Firmicutes;Clostridia;Clostridiales;Caldicoprobacteraceae;NA;NA;	715221	0	0	0	0	0	0	1	2e-05	2e-05
Eukaryota;Ascomycota;Dothideomycetes;Dothideales;Saccotheciaceae;NA;NA;	1570301	0	0	0	0	0	0	1	2e-05	0
Bacteria;Thermotogae;Thermotogae;Thermotogales;Fervidobacteriaceae;NA;NA;	1643950	0	0	0	0	0	0	1	2e-05	2e-05
Bacteria;Cyanobacteria;NA;Oscillatoriales;Desertifilaceae;NA;NA;	1969992	0	0	0	0	0	0	1	2e-05	2e-05
Bacteria;Bacteroidetes;Bacteroidia;Marinilabiliales;Salinivirgaceae;NA;NA;	1970190	0	0	0	0	0	0	1	2e-05	2e-05
Eukaryota;Chlorophyta;Picocystophyceae;Picocystales;Picocystaceae;NA;NA;	2682562	0	0	0	0	0	0	1	2e-05	0
Eukaryota;NA;NA;Jakobida;Andaluciidae;NA;NA;	2683624	0	0	0	0	0	0	1	2e-05	0

## Sheet: Data9- Taxonomy Species
Supplementary Data 9. Taxonomic profile of bacterial samples at the species level
		Active cells (Pacific)				Inactive cells (Pacific)				Active Cells (Mediterranean)
taxon_name	taxon_id	reads	percent_total	percent_bacteria	percent Pseudomonadota	reads	percent_total	percent_bacteria	percent Pseudomonadota	reads	percent_total	percent_bacteria	percent Pseudomonadota
Bacteria;Proteobacteria;Alphaproteobacteria;Pelagibacterales;Pelagibacteraceae;Candidatus Pelagibacter;Candidatus Pelagibacter sp. TMED64;	1986830	212142	3.92537	8.24064	10.9241	1	5e-06	5e-06	2.1e-05	0	0	0	0
cellular organisms; Bacteria; Proteobacteria; Alphaproteobacteria; Rickettsiales; unclassified Rickettsiales; unclassified Rickettsiales (miscellaneous); Rickettsiales bacterium TMED131;	1986867	148973	2.75652	5.78685	7.67124	9	4.8e-05	4.8e-05	0.000187	0	0	0	0
cellular organisms; Bacteria; Proteobacteria; Acidithiobacillia; Acidithiobacillales; unclassified Acidithiobacillales; Acidithiobacillales bacterium SM23_46;	1703385	57216	1.0587	2.22255	2.94629	0	0	0	0	0	0	0	0
cellular organisms; Bacteria; Proteobacteria; Alphaproteobacteria; Rhodospirillales; Rhodospirillaceae; unclassified Rhodospirillaceae; Rhodobacteraceae bacterium Water-Bin34;	2015205	49371	0.913536	1.91781	2.54232	29	0.000155	0.000156	0.000603	0	0	0	0
cellular organisms; Bacteria; Proteobacteria; Betaproteobacteria; Nitrosomonadales; unclassified Nitrosomonadales; Methylophilales bacterium BACL14 MAG-120910-bin43;	1655608	42887	0.79356	1.66594	2.20843	54	0.000288	0.00029	0.001122	1	2e-05	2e-05	2.7e-05
cellular organisms; Bacteria; FCB group; Bacteroidetes/Chlorobi group; Bacteroidetes; unclassified Bacteroidetes; unclassified Bacteroidetes (miscellaneous); Bacteroidetes bacterium;	1898104	40419	0.747893	1.57007	0	1873	0.010001	0.010055	0	23	0.000452	0.000454	0
cellular organisms; Archaea; TACK group; Candidatus Bathyarchaeota; unclassified Candidatus Bathyarchaeota; Candidatus Bathyarchaeota archaeon;	2026714	33940	0.628009	0	0	47	0.000251	0	0	0	0	0	0
cellular organisms; Bacteria; Proteobacteria; Betaproteobacteria; Nitrosomonadales; unclassified Nitrosomonadales; OM43 clade; beta proteobacterium KB13;	314607	535	0.009899	0.020782	0.027549	382	0.00204	0.002051	0.007938	636849	12.5051	12.5643	17.3346
cellular organisms; Bacteria; Proteobacteria; Betaproteobacteria; Nitrosomonadales; unclassified Nitrosomonadales; OM43 clade; Methylophilales bacterium HTCC2181;	383631	33936	0.627935	1.31824	1.74751	438	0.002339	0.002351	0.009101	45	0.000884	0.000888	0.001225
cellular organisms; Bacteria; Terrabacteria group; Chloroflexi; unclassified Chloroflexi; unclassified Chloroflexi (miscellaneous); Chloroflexi bacterium;	2026724	27675	0.512084	1.07503	0	5933	0.031679	0.031851	0	4	7.9e-05	7.9e-05	0
cellular organisms; Archaea; TACK group; Candidatus Verstraetearchaeota; unclassified Candidatus Verstraetearchaeota; Candidatus Verstraetearchaeota archaeon;	2250257	26255	0.485809	0	0	4	2.1e-05	0	0	0	0	0	0
Eukaryota;Chlorophyta;Mamiellophyceae;Mamiellales;Mamiellaceae;Micromonas;Micromonas commoda;	296587	25072	0.46392	0	0	118	0.00063	0	0	0	0	0	0
cellular organisms; Bacteria; Proteobacteria; Alphaproteobacteria; Rhodobacterales; Rhodobacteraceae; unclassified Rhodobacteraceae; Rhodobacteraceae bacterium TMED111;	1986859	24755	0.458054	0.961606	1.27474	2	1.1e-05	1.1e-05	4.2e-05	0	0	0	0
Bacteria;Proteobacteria;Betaproteobacteria;Nitrosomonadales;Methylophilaceae;Methylophilus;Methylophilus rhizosphaerae;	492660	22712	0.420251	0.882246	1.16953	54	0.000288	0.00029	0.001122	0	0	0	0
cellular organisms; Archaea; environmental samples; uncultured archaeon;	115547	22080	0.408557	0	0	13	6.9e-05	0	0	0	0	0	0
cellular organisms; Bacteria; Proteobacteria; Gammaproteobacteria; unclassified Gammaproteobacteria; unclassified Gammaproteobacteria (miscellaneous); Gammaproteobacteria bacterium;	1913989	20917	0.387038	0.81252	1.0771	3571	0.019067	0.019171	0.074204	192	0.00377	0.003788	0.005226
cellular organisms; Bacteria; environmental samples; uncultured bacterium;	77133	20259	0.374862	0.78696	0	1176	0.006279	0.006313	0	18	0.000353	0.000355	0
Bacteria;Proteobacteria;Gammaproteobacteria;Enterobacterales;Enterobacteriaceae;Klebsiella;Klebsiella pneumoniae;	573	19873	0.36772	0.771965	1.02334	37	0.000198	0.000199	0.000769	7	0.000137	0.000138	0.000191
Bacteria;Proteobacteria;Gammaproteobacteria;Thiotrichales;Francisellaceae;Francisella;Francisella sp.;	2047875	19796	0.366295	0.768974	1.01938	3	1.6e-05	1.6e-05	6.2e-05	0	0	0	0
Bacteria;Proteobacteria;Gammaproteobacteria;Enterobacterales;Enterobacteriaceae;Escherichia;Escherichia coli;	562	18411	0.340668	0.715174	0.948058	527	0.002814	0.002829	0.010951	5	9.8e-05	9.9e-05	0.000136
Bacteria;Proteobacteria;Alphaproteobacteria;Rhodospirillales;Rhodospirillaceae;Candidatus Endolissoclinum;Candidatus Endolissoclinum sp. TMED37;	1986638	17506	0.323922	0.680019	0.901456	15	8e-05	8.1e-05	0.000312	5	9.8e-05	9.9e-05	0.000136
Bacteria;Gemmatimonadetes;Gemmatimonadetes;Gemmatimonadales;Gemmatimonadaceae;Gemmatimonas;Gemmatimonas sp. SM23_52;	1703359	16919	0.313061	0.657218	0	5	2.7e-05	2.7e-05	0	0	0	0	0
cellular organisms; Bacteria; Proteobacteria; Betaproteobacteria; unclassified Betaproteobacteria; unclassified Betaproteobacteria (miscellaneous); Betaproteobacteria bacterium HGW-Betaproteobacteria-22;	2013714	16700	0.309008	0.64871	0.859952	9	4.8e-05	4.8e-05	0.000187	0	0	0	0
Bacteria;Proteobacteria;Betaproteobacteria;Burkholderiales;Burkholderiaceae;Ralstonia;Ralstonia solanacearum;	305	14414	0.266709	0.559911	0.742236	2	1.1e-05	1.1e-05	4.2e-05	0	0	0	0
cellular organisms; Bacteria; Proteobacteria; Betaproteobacteria; Burkholderiales; unclassified Burkholderiales; Burkholderiales Genera incertae sedis; Mitsuaria; unclassified Mitsuaria; Mitsuaria sp. 7;	1658665	14185	0.262472	0.551015	0.730444	0	0	0	0	0	0	0	0
Bacteria;Firmicutes;Clostridia;Clostridiales;Peptostreptococcaceae;Clostridioides;Clostridioides difficile;	1496	13535	0.250445	0.525766	0	6	3.2e-05	3.2e-05	0	1	2e-05	2e-05	0
cellular organisms; Bacteria; FCB group; Bacteroidetes/Chlorobi group; Bacteroidetes; Flavobacteriia; Flavobacteriales; Flavobacteriaceae; unclassified Flavobacteriaceae; Flavobacteriaceae bacterium TMED238;	1986714	13332	0.246689	0.517881	0	12	6.4e-05	6.4e-05	0	0	0	0	0
Archaea;Euryarchaeota;Methanomicrobia;Methanosarcinales;Methanosarcinaceae;Methanosarcina;Methanosarcina mazei;	2209	13266	0.245467	0	0	0	0	0	0	0	0	0	0
cellular organisms; Bacteria; FCB group; Bacteroidetes/Chlorobi group; Bacteroidetes; Bacteroidetes Order II. Incertae sedis; Rhodothermaceae; unclassified Rhodothermaceae; Rhodothermaceae bacterium TMED105;	1986665	13070	0.241841	0.507703	0	12	6.4e-05	6.4e-05	0	0	0	0	0
cellular organisms; Bacteria; Proteobacteria; Gammaproteobacteria; unclassified Gammaproteobacteria; OMG group; K189A clade; K189A clade bacterium;	2315472	12701	0.235013	0.49337	0.654027	836	0.004464	0.004488	0.017372	9	0.000177	0.000178	0.000245
cellular organisms; Bacteria; Proteobacteria; delta/epsilon subdivisions; Deltaproteobacteria; Desulfuromonadales; Geobacteraceae; unclassified Geobacteraceae; Geobacteraceae bacterium;	2282154	12212	0.225965	0.474374	0.628846	0	0	0	0	0	0	0	0
Bacteria;Proteobacteria;Betaproteobacteria;Burkholderiales;Comamonadaceae;Variovorax;Variovorax sp. OV329;	1882825	11716	0.216787	0.455107	0.603305	2	1.1e-05	1.1e-05	4.2e-05	0	0	0	0
cellular organisms; Bacteria; FCB group; Bacteroidetes/Chlorobi group; Bacteroidetes; Flavobacteriia; Flavobacteriales; unclassified Flavobacteriales; unclassified Flavobacteriales (miscellaneous); Flavobacteriales bacterium TMED228;	1986725	11705	0.216583	0.45468	0	3	1.6e-05	1.6e-05	0	0	0	0	0
Bacteria;Proteobacteria;Betaproteobacteria;Nitrosomonadales;Methylophilaceae;Methylotenera;Methylotenera sp.;	2051956	11389	0.210736	0.442405	0.586467	59	0.000315	0.000317	0.001226	3	5.9e-05	5.9e-05	8.2e-05
Bacteria;Proteobacteria;Betaproteobacteria;Nitrosomonadales;Gallionellaceae;Sideroxydans;Sideroxydans sp. RIFOXYB12_FULL_59_6;	1802155	11291	0.208923	0.438598	0.58142	0	0	0	0	0	0	0	0
cellular organisms; Bacteria; Proteobacteria; Betaproteobacteria; Nitrosomonadales; Methylophilaceae; unclassified Methylophilaceae; Methylophilaceae bacterium;	2030816	11028	0.204057	0.428382	0.567877	77	0.000411	0.000413	0.0016	5	9.8e-05	9.9e-05	0.000136
Bacteria;Fusobacteria;Fusobacteriia;Fusobacteriales;Fusobacteriaceae;Fusobacterium;Fusobacterium massiliense;	1852365	10738	0.198691	0.417117	0	0	0	0	0	0	0	0	0
cellular organisms; Bacteria; Spirochaetes; unclassified Spirochaetes; Spirochaetes bacterium;	2202144	10548	0.195175	0.409736	0	4	2.1e-05	2.1e-05	0	0	0	0	0
cellular organisms; Bacteria; Proteobacteria; delta/epsilon subdivisions; Deltaproteobacteria; Candidatus Acidulodesulfobacterales; Candidatus Acididesulfobacter; Candidatus Acididesulfobacter diazotrophicus;	2597226	10282	0.190253	0.399404	0.529463	2	1.1e-05	1.1e-05	4.2e-05	0	0	0	0
Bacteria;Proteobacteria;Betaproteobacteria;Nitrosomonadales;Methylophilaceae;Candidatus Methylopumilus;Candidatus Methylopumilus universalis;	2588536	10255	0.189753	0.398355	0.528072	45	0.00024	0.000242	0.000935	3	5.9e-05	5.9e-05	8.2e-05
Bacteria;Proteobacteria;Gammaproteobacteria;Pseudomonadales;Pseudomonadaceae;Pseudomonas;Pseudomonas aeruginosa;	287	9058	0.167605	0.351857	0.466434	235	0.001255	0.001262	0.004883	0	0	0	0
Bacteria;Proteobacteria;Gammaproteobacteria;Enterobacterales;Pectobacteriaceae;Sodalis;Sodalis endosymbiont of Henestaris halophilus;	1929246	8487	0.157039	0.329677	0.437031	4	2.1e-05	2.1e-05	8.3e-05	0	0	0	0
cellular organisms; Bacteria; environmental samples; uncultured marine bacterium 580;	257400	7887	0.145937	0.30637	0	427	0.00228	0.002292	0	0	0	0	0
Bacteria;Proteobacteria;Alphaproteobacteria;Rhodobacterales;Rhodobacteraceae;Celeribacter;Celeribacter indicus;	1208324	7607	0.140756	0.295493	0.391716	1	5e-06	5e-06	2.1e-05	0	0	0	0
Archaea;Euryarchaeota;Methanomicrobia;Methanosarcinales;Methanosarcinaceae;Methanosarcina;Methanosarcina sp. 2.H.T.1A.15;	1483596	7588	0.140405	0	0	0	0	0	0	0	0	0	0
Bacteria;Firmicutes;Clostridia;Clostridiales;Lachnospiraceae;Epulopiscium;Epulopiscium sp. SCG-B11WGA-EpuloA1;	1710701	7520	0.139146	0.292114	0	0	0	0	0	0	0	0	0
Bacteria;Firmicutes;Bacilli;Lactobacillales;Lactobacillaceae;Lactobacillus;Lactobacillus rhamnosus;	47715	7395	0.136833	0.287258	0	0	0	0	0	0	0	0	0
Bacteria;Proteobacteria;Gammaproteobacteria;Orbales;Orbaceae;Gilliamella;Gilliamella apicola;	1196095	7000	0.129524	0.271915	0.360459	100	0.000534	0.000537	0.002078	0	0	0	0
cellular organisms; Bacteria; Proteobacteria; Gammaproteobacteria; unclassified Gammaproteobacteria; unclassified Gammaproteobacteria (miscellaneous); gamma proteobacterium IMCC2047;	434085	6842	0.126601	0.265777	0.352323	3	1.6e-05	1.6e-05	6.2e-05	0	0	0	0
cellular organisms; Bacteria; FCB group; Bacteroidetes/Chlorobi group; Bacteroidetes; unclassified Bacteroidetes; unclassified Bacteroidetes (miscellaneous); Bacteroidetes bacterium 4572_77;	1972459	6763	0.125139	0.262708	0	11	5.9e-05	5.9e-05	0	0	0	0	0
Bacteria;Proteobacteria;Gammaproteobacteria;Vibrionales;Vibrionaceae;Aliivibrio;Aliivibrio fischeri;	668	6667	0.123363	0.258979	0.343311	1	5e-06	5e-06	2.1e-05	0	0	0	0
cellular organisms; Bacteria; Acidobacteria; unclassified Acidobacteria; unclassified Acidobacteria (miscellaneous); Acidobacteria bacterium;	1978231	6460	0.119533	0.250938	0	8294	0.044286	0.044527	0	26	0.000511	0.000513	0
Bacteria;Proteobacteria;Gammaproteobacteria;Thiotrichales;Thiolinaceae;Thiolinea;Thiolinea disciformis;	125614	6067	0.112261	0.235672	0.312415	18	9.6e-05	9.7e-05	0.000374	0	0	0	0
cellular organisms; Bacteria; Proteobacteria; Betaproteobacteria; unclassified Betaproteobacteria; unclassified Betaproteobacteria (miscellaneous); Betaproteobacteria bacterium TMED156;	1986667	6052	0.111983	0.23509	0.311642	0	0	0	0	0	0	0	0
cellular organisms; Bacteria; Terrabacteria group; Cyanobacteria/Melainabacteria group; Cyanobacteria; Synechococcales; Synechococcaceae; Synechococcus; unclassified Synechococcus; Synechococcus sp. WH 8016;	166318	6045	0.111854	0.234818	0	116	0.000619	0.000623	0	30785	0.604491	0.607353	0
Bacteria;Proteobacteria;Alphaproteobacteria;Pelagibacterales;Pelagibacteraceae;Candidatus Pelagibacter;Candidatus Pelagibacter sp. TMED203;	1986811	6016	0.111317	0.233691	0.309789	0	0	0	0	0	0	0	0
cellular organisms; Bacteria; Proteobacteria; Betaproteobacteria; unclassified Betaproteobacteria; unclassified Betaproteobacteria (miscellaneous); Betaproteobacteria bacterium;	1891241	5750	0.106395	0.223358	0.296091	304	0.001623	0.001632	0.006317	133	0.002612	0.002624	0.00362
cellular organisms; Bacteria; Proteobacteria; Betaproteobacteria; unclassified Betaproteobacteria; unclassified Betaproteobacteria (miscellaneous); beta proteobacterium MWH-P2sevCIIIb;	323426	5712	0.105692	0.221882	0.294134	5	2.7e-05	2.7e-05	0.000104	0	0	0	0
cellular organisms; Bacteria; Proteobacteria; unclassified Proteobacteria; unclassified Proteobacteria (miscellaneous); Proteobacteria bacterium;	1977087	5592	0.103472	0.217221	0.287955	1135	0.00606	0.006093	0.023585	144	0.002828	0.002841	0.00392
Bacteria;Proteobacteria;Betaproteobacteria;Burkholderiales;Sutterellaceae;Sutterella;Sutterella sp. CAG:521;	1262977	5550	0.102694	0.215589	0.285792	5	2.7e-05	2.7e-05	0.000104	0	0	0	0
cellular organisms; Bacteria; Proteobacteria; Alphaproteobacteria; Rhodobacterales; Rhodobacteraceae; unclassified Rhodobacteraceae; Rhodobacteraceae bacterium SB2;	1689867	5320	0.098439	0.206655	0.273949	3	1.6e-05	1.6e-05	6.2e-05	0	0	0	0
cellular organisms; Bacteria; FCB group; Bacteroidetes/Chlorobi group; Bacteroidetes; unclassified Bacteroidetes; unclassified Bacteroidetes (miscellaneous); Bacteroidetes bacterium SCGC AAA795-G10;	2175803	4939	0.091389	0.191855	0	0	0	0	0	0	0	0	0
cellular organisms; Archaea; Euryarchaeota; unclassified Euryarchaeota; unclassified Euryarchaeota (miscellaneous); Euryarchaeota archaeon TMED97;	1986697	4845	0.089649	0	0	0	0	0	0	0	0	0	0
cellular organisms; Bacteria; Proteobacteria; Alphaproteobacteria; Rhizobiales; unclassified Rhizobiales; unclassified Rhizobiales (miscellaneous); Rhizobiales bacterium TMED227;	1986852	4689	0.086763	0.182144	0.241456	0	0	0	0	0	0	0	0
Bacteria;Proteobacteria;Alphaproteobacteria;Rhizobiales;Salinarimonadaceae;Salinarimonas;Salinarimonas rosea;	552063	4615	0.085394	0.179269	0.237645	3	1.6e-05	1.6e-05	6.2e-05	0	0	0	0
cellular organisms; Archaea; Euryarchaeota; unclassified Euryarchaeota; unclassified Euryarchaeota (miscellaneous); Euryarchaeota archaeon;	2026739	4309	0.079732	0	0	11	5.9e-05	0	0	0	0	0	0
Bacteria;Bacteroidetes;Saprospiria;Saprospirales;Haliscomenobacteraceae;Phaeodactylibacter;Phaeodactylibacter xiamenensis;	1524460	4284	0.079269	0.166412	0	423	0.002259	0.002271	0	0	0	0	0
cellular organisms; Bacteria; Proteobacteria; Alphaproteobacteria; Pelagibacterales; Pelagibacteraceae; unclassified Pelagibacteraceae; alpha proteobacterium HIMB59;	744985	4231	0.078288	0.164353	0.217872	8	4.3e-05	4.3e-05	0.000166	0	0	0	0
cellular organisms; Archaea; Euryarchaeota; Diaforarchaea group; Thermoplasmata; Thermoplasmatales; unclassified Thermoplasmatales; unclassified Thermoplasmatales (miscellaneous); Thermoplasmatales archaeon SW_10_69_26;	1919232	4198	0.077678	0	0	0	0	0	0	0	0	0	0
cellular organisms; Bacteria; FCB group; Bacteroidetes/Chlorobi group; Bacteroidetes; Saprospiria; Saprospirales; unclassified Saprospirales; Saprospirales bacterium TMED214;	1986670	4195	0.077622	0.162955	0	31161	0.166384	0.167289	0	0	0	0	0
cellular organisms; Bacteria; FCB group; Bacteroidetes/Chlorobi group; Bacteroidetes; Flavobacteriia; Flavobacteriales; Flavobacteriaceae; unclassified Flavobacteriaceae; Flavobacteriaceae bacterium;	1871037	4142	0.076641	0.160896	0	127	0.000678	0.000682	0	0	0	0	0
Bacteria;Proteobacteria;Betaproteobacteria;Nitrosomonadales;Nitrosomonadaceae;Nitrosomonas;Nitrosomonas nitrosa;	52442	4083	0.07555	0.158604	0.210251	1	5e-06	5e-06	2.1e-05	0	0	0	0
cellular organisms; Bacteria; Proteobacteria; Candidatus Muproteobacteria; Candidatus Muproteobacteria bacterium RBG_16_64_11;	1817758	4074	0.075383	0.158254	0.209787	0	0	0	0	0	0	0	0
Bacteria;Proteobacteria;Alphaproteobacteria;Pelagibacterales;Pelagibacteraceae;Candidatus Pelagibacter;Candidatus Pelagibacter ubique;	198252	3956	0.0732	0.153671	0.203711	1	5e-06	5e-06	2.1e-05	0	0	0	0
cellular organisms; Bacteria; unclassified Bacteria; unclassified Bacteria (miscellaneous); bacterium TMED277;	1986659	3853	0.071294	0.14967	0	2	1.1e-05	1.1e-05	0	0	0	0	0
cellular organisms; Bacteria; unclassified Bacteria; unclassified Bacteria (miscellaneous); bacterium;	1869227	3807	0.070443	0.147883	0	3072	0.016403	0.016492	0	2	3.9e-05	3.9e-05	0
Bacteria;Bacteroidetes;Cytophagia;Cytophagales;Hymenobacteraceae;Nibribacter;Nibribacter sp. BT10;	2698458	3428	0.06343	0.13316	0	0	0	0	0	0	0	0	0
Bacteria;Proteobacteria;Epsilonproteobacteria;Campylobacterales;Campylobacteraceae;Campylobacter;Campylobacter coli;	195	3330	0.061617	0.129354	0.171475	64	0.000342	0.000344	0.00133	1	2e-05	2e-05	2.7e-05
Bacteria;Firmicutes;Bacilli;Lactobacillales;Streptococcaceae;Streptococcus;Streptococcus pneumoniae;	1313	3255	0.060229	0.12644	0	7	3.7e-05	3.8e-05	0	0	0	0	0
cellular organisms; Bacteria; Proteobacteria; Betaproteobacteria; Burkholderiales; Burkholderiaceae; unclassified Burkholderiaceae; Burkholderiaceae bacterium;	2030806	2916	0.053956	0.113272	0.150157	56	0.000299	0.000301	0.001164	1	2e-05	2e-05	2.7e-05
Bacteria;Proteobacteria;Gammaproteobacteria;Vibrionales;Vibrionaceae;Vibrio;Vibrio sp. HI00D65;	1822216	2887	0.05342	0.112145	0.148664	0	0	0	0	0	0	0	0
Bacteria;Bacteroidetes;Flavobacteriia;Flavobacteriales;Flavobacteriaceae;Formosa;Formosa sp. Hel3_A1_48;	1336795	2879	0.053272	0.111835	0	0	0	0	0	0	0	0	0
Bacteria;Proteobacteria;Gammaproteobacteria;Pseudomonadales;Moraxellaceae;Moraxella;Moraxella atlantae;	34059	2657	0.049164	0.103211	0.13682	2	1.1e-05	1.1e-05	4.2e-05	2	3.9e-05	3.9e-05	5.4e-05
cellular organisms; Bacteria; Proteobacteria; Gammaproteobacteria; unclassified Gammaproteobacteria; Alkalimonas; Alkalimonas amylolytica;	152573	2613	0.04835	0.101502	0.134554	1	5e-06	5e-06	2.1e-05	0	0	0	0
cellular organisms; Bacteria; Proteobacteria; Alphaproteobacteria; unclassified Alphaproteobacteria; unclassified Alphaproteobacteria (miscellaneous); Alphaproteobacteria bacterium MarineAlpha10_Bin2;	2013104	2603	0.048165	0.101113	0.134039	22	0.000117	0.000118	0.000457	0	0	0	0
cellular organisms; Bacteria; FCB group; Bacteroidetes/Chlorobi group; Bacteroidetes; Flavobacteriia; Flavobacteriales; Flavobacteriaceae; unclassified Flavobacteriaceae; Flavobacteriaceae bacterium TMED120;	1986702	2546	0.04711	0.098899	0	0	0	0	0	0	0	0	0
cellular organisms; Bacteria; Terrabacteria group; Actinobacteria; Actinobacteria; unclassified Actinobacteria (class); unclassified Actinobacteria (class) (miscellaneous); Actinobacteria bacterium;	1883427	2501	0.046277	0.097151	0	885	0.004725	0.004751	0	187	0.003672	0.003689	0
cellular organisms; Bacteria; Proteobacteria; Alphaproteobacteria; Rickettsiales; unclassified Rickettsiales; unclassified Rickettsiales (miscellaneous); Rickettsiales endosymbiont of Peranema trichophorum;	2486577	2443	0.045204	0.094898	0.1258	3	1.6e-05	1.6e-05	6.2e-05	0	0	0	0
cellular organisms; Archaea; unclassified Archaea; unclassified Archaea (miscellaneous); archaeon BMS3Abin17;	2005741	2413	0.044649	0	0	0	0	0	0	0	0	0	0
Bacteria;Firmicutes;Bacilli;Lactobacillales;Lactobacillaceae;Lactobacillus;Lactobacillus mudanjiangensis;	1296538	2398	0.044371	0.09315	0	0	0	0	0	0	0	0	0
Bacteria;Proteobacteria;Betaproteobacteria;Nitrosomonadales;Methylophilaceae;Methylotenera;Methylotenera versatilis;	1055487	2397	0.044353	0.093111	0.123431	28	0.00015	0.00015	0.000582	4	7.9e-05	7.9e-05	0.000109
Bacteria;Bacteroidetes;Chitinophagia;Chitinophagales;Chitinophagaceae;Chitinophaga;Chitinophaga sp. Mgbs1;	2485489	2381	0.044057	0.09249	0	0	0	0	0	0	0	0	0
Bacteria;Firmicutes;Bacilli;Bacillales;Paenibacillaceae;Paenibacillus;Paenibacillus antarcticus;	253703	2353	0.043539	0.091402	0	2	1.1e-05	1.1e-05	0	0	0	0	0
Bacteria;Proteobacteria;Gammaproteobacteria;Vibrionales;Vibrionaceae;Vibrio;Vibrio hyugaensis;	1534743	2351	0.043502	0.091324	0.121063	0	0	0	0	45	0.000884	0.000888	0.001225
Bacteria;Firmicutes;Clostridia;Clostridiales;Lachnospiraceae;Catonella;Catonella morbi;	43997	2319	0.04291	0.090081	0	3	1.6e-05	1.6e-05	0	0	0	0	0
cellular organisms; Bacteria; Proteobacteria; Gammaproteobacteria; Methylococcales; Methylococcaceae; unclassified Methylococcaceae; Methylococcaceae bacterium TMED69;	1986766	2310	0.042743	0.089732	0.118951	13	6.9e-05	7e-05	0.00027	0	0	0	0
cellular organisms; Bacteria; Proteobacteria; Gammaproteobacteria; unclassified Gammaproteobacteria; Celerinatantimonadaceae; Celerinatantimonas; Celerinatantimonas diazotrophica;	412034	2246	0.041559	0.087246	0.115656	16	8.5e-05	8.6e-05	0.000332	0	0	0	0
Bacteria;Proteobacteria;Betaproteobacteria;Nitrosomonadales;Methylophilaceae;Candidatus Methylopumilus;Candidatus Methylopumilus planktonicus;	1581557	2214	0.040967	0.086003	0.114008	10	5.3e-05	5.4e-05	0.000208	0	0	0	0
cellular organisms; Bacteria; PVC group; Planctomycetes; unclassified Planctomycetes; Planctomycetes bacterium Pan265;	2527982	2157	0.039912	0.083789	0	20	0.000107	0.000107	0	0	0	0	0
Bacteria;Proteobacteria;Betaproteobacteria;Nitrosomonadales;Methylophilaceae;Candidatus Methylopumilus;Candidatus Methylopumilus turicensis;	1581680	2145	0.03969	0.083322	0.110455	36	0.000192	0.000193	0.000748	1	2e-05	2e-05	2.7e-05
cellular organisms; Bacteria; FCB group; Bacteroidetes/Chlorobi group; Bacteroidetes; Flavobacteriia; Flavobacteriales; Flavobacteriaceae; unclassified Flavobacteriaceae; Flavobacteriaceae bacterium TMED48;	1986717	2003	0.037063	0.077806	0	3	1.6e-05	1.6e-05	0	0	0	0	0
Bacteria;Actinobacteria;Actinobacteria;Corynebacteriales;Nocardiaceae;Nocardia;Nocardia nova;	37330	1964	0.036341	0.076291	0	6	3.2e-05	3.2e-05	0	0	0	0	0
cellular organisms; Bacteria; unclassified Bacteria; unclassified Bacteria (miscellaneous); bacterium B17;	1932704	1843	0.034102	0.071591	0	69	0.000368	0.00037	0	0	0	0	0
cellular organisms; Bacteria; PVC group; Verrucomicrobia; Verrucomicrobiae; Verrucomicrobiales; unclassified Verrucomicrobiales; unclassified Verrucomicrobiales (miscellaneous); Verrucomicrobiales bacterium;	2026801	1833	0.033917	0.071203	0	1528	0.008159	0.008203	0	0	0	0	0
Bacteria;Proteobacteria;Betaproteobacteria;Burkholderiales;Alcaligenaceae;Brackiella;Brackiella oedipodis;	124225	1824	0.03375	0.070853	0.093925	5	2.7e-05	2.7e-05	0.000104	0	0	0	0
Bacteria;Proteobacteria;Betaproteobacteria;Burkholderiales;Burkholderiaceae;Burkholderia;Burkholderia pseudomallei;	28450	1737	0.032141	0.067474	0.089445	491	0.002622	0.002636	0.010203	0	0	0	0
cellular organisms; Bacteria; unclassified Bacteria; unclassified Bacteria (miscellaneous); bacterium 2013Arg42i;	1561003	1737	0.032141	0.067474	0	3	1.6e-05	1.6e-05	0	0	0	0	0
Bacteria;Proteobacteria;Gammaproteobacteria;Pseudomonadales;Pseudomonadaceae;Pseudomonas;Pseudomonas marginalis;	298	1690	0.031271	0.065648	0.087025	0	0	0	0	0	0	0	0
Bacteria;Proteobacteria;Gammaproteobacteria;Pasteurellales;Pasteurellaceae;Haemophilus;Haemophilus haemolyticus;	726	1671	0.030919	0.06491	0.086047	13	6.9e-05	7e-05	0.00027	0	0	0	0
Bacteria;Actinobacteria;Actinobacteria;Corynebacteriales;Mycobacteriaceae;Mycobacterium;Mycobacterium avium;	1764	1649	0.030512	0.064055	0	2	1.1e-05	1.1e-05	0	0	0	0	0
Bacteria;Proteobacteria;Gammaproteobacteria;Enterobacterales;Yersiniaceae;Serratia;Serratia marcescens;	615	1629	0.030142	0.063278	0.083884	0	0	0	0	0	0	0	0
Bacteria;Firmicutes;Bacilli;Bacillales;Staphylococcaceae;Staphylococcus;Staphylococcus aureus;	1280	1616	0.029902	0.062773	0	146	0.00078	0.000784	0	2	3.9e-05	3.9e-05	0
Bacteria;Proteobacteria;Betaproteobacteria;Nitrosomonadales;Methylophilaceae;Methylotenera;Methylotenera sp. RIFCSPLOWO2_02_FULL_45_14;	1801615	1616	0.029902	0.062773	0.083215	6	3.2e-05	3.2e-05	0.000125	0	0	0	0
Bacteria;Proteobacteria;Gammaproteobacteria;Alteromonadales;Alteromonadaceae;Glaciecola;Glaciecola sp. HTCC2999;	455436	1615	0.029883	0.062735	0.083163	11	5.9e-05	5.9e-05	0.000229	0	0	0	0
Bacteria;Proteobacteria;Gammaproteobacteria;Vibrionales;Vibrionaceae;Photobacterium;Photobacterium phosphoreum;	659	1589	0.029402	0.061725	0.081824	14	7.5e-05	7.5e-05	0.000291	0	0	0	0
Bacteria;Proteobacteria;Epsilonproteobacteria;Campylobacterales;Campylobacteraceae;Campylobacter;Campylobacter jejuni;	197	1578	0.029199	0.061297	0.081258	34	0.000182	0.000183	0.000707	0	0	0	0
Bacteria;Proteobacteria;Gammaproteobacteria;Pseudomonadales;Moraxellaceae;Acinetobacter;Acinetobacter apis;	1229165	1551	0.028699	0.060248	0.079867	0	0	0	0	0	0	0	0
Bacteria;Proteobacteria;Betaproteobacteria;Nitrosomonadales;Nitrosomonadaceae;Nitrosospira;Nitrosospira sp. 56-18;	1895901	1540	0.028495	0.059821	0.079301	0	0	0	0	0	0	0	0
Bacteria;Proteobacteria;Gammaproteobacteria;Pseudomonadales;Moraxellaceae;Acinetobacter;Acinetobacter nosocomialis;	106654	1418	0.026238	0.055082	0.073019	114	0.000609	0.000612	0.002369	0	0	0	0
cellular organisms; Bacteria; Proteobacteria; Betaproteobacteria; unclassified Betaproteobacteria; unclassified Betaproteobacteria (miscellaneous); Betaproteobacteria bacterium HGW-Betaproteobacteria-11;	2013702	1399	0.025886	0.054344	0.07204	0	0	0	0	0	0	0	0
Bacteria;Actinobacteria;Actinobacteria;Streptomycetales;Streptomycetaceae;Streptomyces;Streptomyces novaecaesareae;	68244	1387	0.025664	0.053878	0	0	0	0	0	0	0	0	0
Bacteria;Firmicutes;Clostridia;Clostridiales;Clostridiaceae;Clostridium;Clostridium thiosulfatireducens;	150336	1384	0.025609	0.053761	0	0	0	0	0	0	0	0	0
Archaea;Euryarchaeota;Methanomicrobia;Methanosarcinales;Methanosarcinaceae;Methanosarcina;Methanosarcina sp. 1.H.T.1A.1;	1483602	1381	0.025553	0	0	0	0	0	0	0	0	0	0
Bacteria;Proteobacteria;Gammaproteobacteria;Alteromonadales;Alteromonadaceae;Paraglaciecola;Paraglaciecola sp. L3A3;	2686358	1381	0.025553	0.053645	0.071113	14	7.5e-05	7.5e-05	0.000291	0	0	0	0
Bacteria;Proteobacteria;Gammaproteobacteria;Enterobacterales;Enterobacteriaceae;Salmonella;Salmonella enterica;	28901	1350	0.02498	0.052441	0.069517	241	0.001287	0.001294	0.005008	4	7.9e-05	7.9e-05	0.000109
Bacteria;Proteobacteria;Betaproteobacteria;Burkholderiales;Burkholderiaceae;Ralstonia;Ralstonia pickettii;	329	1346	0.024906	0.052285	0.069311	19	0.000101	0.000102	0.000395	0	0	0	0
cellular organisms; Bacteria; Proteobacteria; Alphaproteobacteria; Rhodobacterales; Rhodobacteraceae; unclassified Rhodobacteraceae; Rhodobacteraceae bacterium;	1904441	1330	0.02461	0.051664	0.068487	610	0.003257	0.003275	0.012676	13	0.000255	0.000256	0.000354
Bacteria;Proteobacteria;Gammaproteobacteria;Oceanospirillales;Alcanivoracaceae;Marinicella;Marinicella litoralis;	644220	1328	0.024573	0.051586	0.068384	20	0.000107	0.000107	0.000416	0	0	0	0
cellular organisms; Bacteria; FCB group; Bacteroidetes/Chlorobi group; Bacteroidetes; Flavobacteriia; Flavobacteriales; Crocinitomicaceae; unclassified Crocinitomicaceae; Crocinitomicaceae bacterium TMED209;	1986724	1325	0.024517	0.05147	0	4	2.1e-05	2.1e-05	0	3	5.9e-05	5.9e-05	0
Bacteria;Proteobacteria;Epsilonproteobacteria;Campylobacterales;Campylobacteraceae;Arcobacter;Arcobacter sp.;	1872629	1278	0.023647	0.049644	0.065809	570	0.003044	0.00306	0.011844	0	0	0	0
cellular organisms; Bacteria; Proteobacteria; Alphaproteobacteria; unclassified Alphaproteobacteria; unclassified Alphaproteobacteria (miscellaneous); Alphaproteobacteria bacterium TMED194;	1986630	1269	0.023481	0.049294	0.065346	0	0	0	0	0	0	0	0
Bacteria;Firmicutes;Bacilli;Bacillales;Listeriaceae;Listeria;Listeria monocytogenes;	1639	1264	0.023388	0.0491	0	1691	0.009029	0.009078	0	0	0	0	0
Bacteria;Proteobacteria;Gammaproteobacteria;Enterobacterales;Erwiniaceae;Pantoea;Pantoea allii;	574096	1260	0.023314	0.048945	0.064883	0	0	0	0	0	0	0	0
Archaea;Crenarchaeota;Thermoprotei;Sulfolobales;Sulfolobaceae;Sulfolobus;Sulfolobus acidocaldarius;	2285	1259	0.023296	0	0	0	0	0	0	0	0	0	0
cellular organisms; Bacteria; FCB group; Bacteroidetes/Chlorobi group; Bacteroidetes; Flavobacteriia; unclassified Flavobacteriia; Flavobacteria bacterium MS024-2A;	487796	1242	0.022981	0.048245	0	1	5e-06	5e-06	0	0	0	0	0
Bacteria;Proteobacteria;Alphaproteobacteria;Rhodobacterales;Rhodobacteraceae;Planktomarina;Planktomarina temperata;	1284658	1221	0.022593	0.04743	0.062874	4	2.1e-05	2.1e-05	8.3e-05	0	0	0	0
cellular organisms; Bacteria; FCB group; Bacteroidetes/Chlorobi group; Bacteroidetes; Flavobacteriia; Flavobacteriales; unclassified Flavobacteriales; unclassified Flavobacteriales (miscellaneous); Flavobacteriales bacterium;	2021391	1207	0.022334	0.046886	0	1751	0.009349	0.0094	0	0	0	0	0
Eukaryota;Chlorophyta;Mamiellophyceae;Mamiellales;Bathycoccaceae;Ostreococcus;Ostreococcus sp. 'lucimarinus';	242159	1172	0.021686	0	0	2	1.1e-05	0	0	0	0	0	0
cellular organisms; Bacteria; Proteobacteria; Alphaproteobacteria; unclassified Alphaproteobacteria; SAR116 cluster; Candidatus Puniceispirillum; unclassified Candidatus Puniceispirillum; Candidatus Puniceispirillum sp. TMED52;	1986639	1133	0.020964	0.044011	0.058343	20	0.000107	0.000107	0.000416	0	0	0	0
Bacteria;Proteobacteria;Betaproteobacteria;Burkholderiales;Comamonadaceae;Acidovorax;Acidovorax sp. OV235;	2135489	1074	0.019873	0.041719	0.055305	19	0.000101	0.000102	0.000395	0	0	0	0
Bacteria;Proteobacteria;Gammaproteobacteria;Pseudomonadales;Moraxellaceae;Acinetobacter;Acinetobacter baumannii;	470	1067	0.019743	0.041448	0.054944	58	0.00031	0.000311	0.001205	2	3.9e-05	3.9e-05	5.4e-05
Bacteria;Bacteroidetes;Flavobacteriia;Flavobacteriales;Flavobacteriaceae;Lacinutrix;Lacinutrix sp. Bg11-31;	2057808	1066	0.019725	0.041409	0	0	0	0	0	0	0	0	0
Bacteria;Proteobacteria;Gammaproteobacteria;Methylococcales;Crenotrichaceae;Crenothrix;Crenothrix polyspora;	360316	1047	0.019373	0.040671	0.053914	0	0	0	0	0	0	0	0
Bacteria;Actinobacteria;Actinobacteria;Micrococcales;Microbacteriaceae;Curtobacterium;Curtobacterium sp. MCPF17_046;	2175663	1019	0.018855	0.039583	0	0	0	0	0	0	0	0	0
cellular organisms; Archaea; Euryarchaeota; Diaforarchaea group; Candidatus Poseidoniia; Candidatus Poseidoniales; unclassified Candidatus Poseidoniales; Candidatus Poseidoniales archaeon;	2163009	1003	0.018559	0	0	3581	0.019121	0	0	0	0	0	0
Bacteria;Chrysiogenetes;Chrysiogenetes;Chrysiogenales;Chrysiogenaceae;Desulfurispirillum;Desulfurispirillum indicum;	936456	991	0.018337	0.038495	0	353	0.001885	0.001895	0	0	0	0	0
Bacteria;Actinobacteria;Actinobacteria;Streptomycetales;Streptomycetaceae;Streptomyces;Streptomyces sp. NRRL S-146;	1463884	954	0.017652	0.037058	0	0	0	0	0	0	0	0	0
cellular organisms; Bacteria; PVC group; Planctomycetes; Planctomycetia; Planctomycetales; unclassified Planctomycetales; unclassified Planctomycetales (miscellaneous); Planctomycetales bacterium 12-60-4;	1970541	954	0.017652	0.037058	0	690	0.003684	0.003704	0	0	0	0	0
Bacteria;Bacteroidetes;Flavobacteriia;Flavobacteriales;Flavobacteriaceae;Maribacter;Maribacter vaceletii;	1206816	913	0.016894	0.035465	0	4	2.1e-05	2.1e-05	0	0	0	0	0
Bacteria;Firmicutes;Clostridia;Clostridiales;Clostridiaceae;Clostridium;Clostridium sp. C105KSO15;	1776047	894	0.016542	0.034727	0	0	0	0	0	0	0	0	0
cellular organisms; Bacteria; FCB group; Bacteroidetes/Chlorobi group; Bacteroidetes; Flavobacteriia; Flavobacteriales; Crocinitomicaceae; unclassified Crocinitomicaceae; Crocinitomicaceae bacterium TMED45;	1986728	893	0.016524	0.034689	0	0	0	0	0	0	0	0	0
cellular organisms; Bacteria; Proteobacteria; Gammaproteobacteria; Alteromonadales; Alteromonadaceae; unclassified Alteromonadaceae; Alteromonadaceae bacterium TMED7;	1986650	869	0.01608	0.033756	0.044748	51	0.000272	0.000274	0.00106	0	0	0	0
Bacteria;Bacteroidetes;Flavobacteriia;Flavobacteriales;Flavobacteriaceae;Flagellimonas;Flagellimonas eckloniae;	346185	833	0.015413	0.032358	0	0	0	0	0	0	0	0	0
cellular organisms; Bacteria; Proteobacteria; Betaproteobacteria; unclassified Betaproteobacteria; unclassified Betaproteobacteria (miscellaneous); Betaproteobacteria bacterium SG8_41;	1703391	826	0.015284	0.032086	0.042534	8	4.3e-05	4.3e-05	0.000166	0	0	0	0
cellular organisms; Bacteria; Proteobacteria; delta/epsilon subdivisions; Deltaproteobacteria; unclassified Deltaproteobacteria; unclassified Deltaproteobacteria (miscellaneous); Deltaproteobacteria bacterium RBG_16_54_11;	1797842	810	0.014988	0.031464	0.04171	1	5e-06	5e-06	2.1e-05	0	0	0	0
Bacteria;Bacteroidetes;Flavobacteriia;Flavobacteriales;Flavobacteriaceae;Muricauda;Muricauda sp. TMED12;	1986608	800	0.014803	0.031076	0	17	9.1e-05	9.1e-05	0	0	0	0	0
cellular organisms; Bacteria; FCB group; Bacteroidetes/Chlorobi group; Bacteroidetes; Flavobacteriia; Flavobacteriales; Flavobacteriaceae; unclassified Flavobacteriaceae; Flavobacteriaceae bacterium F202Z8;	2583587	797	0.014747	0.030959	0	5	2.7e-05	2.7e-05	0	0	0	0	0
Bacteria;Bacteroidetes;Bacteroidia;Bacteroidales;Bacteroidaceae;Bacteroides;Bacteroides stercoris;	46506	796	0.014729	0.030921	0	0	0	0	0	0	0	0	0
Bacteria;Bacteroidetes;Flavobacteriia;Flavobacteriales;Flavobacteriaceae;Algibacter;Algibacter sp. XY-114;	2562860	770	0.014248	0.029911	0	0	0	0	0	0	0	0	0
cellular organisms; Bacteria; Proteobacteria; Gammaproteobacteria; unclassified Gammaproteobacteria; unclassified Gammaproteobacteria (miscellaneous); Gammaproteobacteria bacterium TMED36;	1986762	768	0.014211	0.029833	0.039547	0	0	0	0	0	0	0	0
cellular organisms; Bacteria; Proteobacteria; Betaproteobacteria; unclassified Betaproteobacteria; unclassified Betaproteobacteria (miscellaneous); Betaproteobacteria bacterium TMED22;	1986845	749	0.013859	0.029095	0.038569	9	4.8e-05	4.8e-05	0.000187	0	0	0	0
Bacteria;Proteobacteria;Gammaproteobacteria;Thiotrichales;Francisellaceae;Francisella;Francisella halioticida;	549298	748	0.013841	0.029056	0.038518	68830	0.367517	0.369516	1.43026	0	0	0	0
Bacteria;Bacteroidetes;Flavobacteriia;Flavobacteriales;Crocinitomicaceae;Fluviicola;Fluviicola sp. XM-24bin1;	2133950	740	0.013693	0.028745	0	0	0	0	0	0	0	0	0
cellular organisms; Bacteria; Proteobacteria; delta/epsilon subdivisions; Epsilonproteobacteria; unclassified Epsilonproteobacteria; unclassified Epsilonproteobacteria (miscellaneous); Epsilonproteobacteria bacterium;	2026809	734	0.013582	0.028512	0.037797	147	0.000785	0.000789	0.003055	0	0	0	0
Bacteria;Actinobacteria;Actinobacteria;Micrococcales;Micrococcaceae;Kocuria;Kocuria rosea;	1275	716	0.013249	0.027813	0	0	0	0	0	0	0	0	0
cellular organisms; Bacteria; Proteobacteria; delta/epsilon subdivisions; Deltaproteobacteria; unclassified Deltaproteobacteria; unclassified Deltaproteobacteria (miscellaneous); Deltaproteobacteria bacterium;	2026735	715	0.01323	0.027774	0.036818	1631	0.008709	0.008756	0.033892	22	0.000432	0.000434	0.000599
cellular organisms; Bacteria; Proteobacteria; Alphaproteobacteria; Rickettsiales; unclassified Rickettsiales; unclassified Rickettsiales (miscellaneous); Rickettsiales bacterium TMED254;	1986871	707	0.013082	0.027463	0.036406	2	1.1e-05	1.1e-05	4.2e-05	0	0	0	0
Bacteria;Bacteroidetes;Flavobacteriia;Flavobacteriales;Flavobacteriaceae;Formosa;Formosa sp. Hel1_33_131;	1336794	702	0.012989	0.027269	0	1	5e-06	5e-06	0	0	0	0	0
Bacteria;Planctomycetes;Planctomycetia;Gemmatales;Gemmataceae;Zavarzinella;Zavarzinella formosa;	360055	698	0.012915	0.027114	0	836	0.004464	0.004488	0	0	0	0	0
Bacteria;Firmicutes;Clostridia;Halanaerobiales;Halanaerobiaceae;Halanaerobium;Halanaerobium sp.;	1895664	694	0.012841	0.026958	0	0	0	0	0	0	0	0	0
cellular organisms; Bacteria; unclassified Bacteria; Bacteria candidate phyla; Patescibacteria group; Parcubacteria group; Candidatus Uhrbacteria; Candidatus Uhrbacteria bacterium CG10_big_fil_rev_8_21_14_0_10_48_16;	1975038	688	0.01273	0.026725	0	0	0	0	0	0	0	0	0
Bacteria;Proteobacteria;Oligoflexia;Bacteriovoracales;Bacteriovoracaceae;Bacteriovorax;Bacteriovorax sp. MedPE-SWde;	1860085	686	0.012693	0.026648	0.035325	27	0.000144	0.000145	0.000561	0	0	0	0
cellular organisms; Bacteria; Proteobacteria; Alphaproteobacteria; Rhodobacterales; Rhodobacteraceae; unclassified Rhodobacteraceae; Rhodobacteraceae bacterium HIMB11;	1366046	671	0.012416	0.026065	0.034553	51	0.000272	0.000274	0.00106	0	0	0	0
Bacteria;Proteobacteria;Alphaproteobacteria;Rhizobiales;Rhizobiaceae;Rhizobium;Rhizobium leucaenae;	29450	667	0.012342	0.02591	0.034347	0	0	0	0	0	0	0	0
cellular organisms; Bacteria; Proteobacteria; Gammaproteobacteria; unclassified Gammaproteobacteria; unclassified Gammaproteobacteria (miscellaneous); Gammaproteobacteria bacterium TMED104;	1986732	649	0.012009	0.02521	0.03342	0	0	0	0	0	0	0	0
Bacteria;Bacteroidetes;Flavobacteriia;Flavobacteriales;Flavobacteriaceae;Winogradskyella;Winogradskyella wandonensis;	1442586	645	0.011935	0.025055	0	0	0	0	0	0	0	0	0
Bacteria;Proteobacteria;Gammaproteobacteria;Chromatiales;Ectothiorhodospiraceae;Aquisalimonas;Aquisalimonas asiatica;	406100	637	0.011787	0.024744	0.032802	2	1.1e-05	1.1e-05	4.2e-05	0	0	0	0
Bacteria;Bacteroidetes;Flavobacteriia;Flavobacteriales;Flavobacteriaceae;Chryseobacterium;Chryseobacterium sp.;	1871047	636	0.011768	0.024705	0	4	2.1e-05	2.1e-05	0	0	0	0	0
cellular organisms; Bacteria; FCB group; Bacteroidetes/Chlorobi group; Bacteroidetes; Flavobacteriia; unclassified Flavobacteriia; Flavobacteria bacterium MS024-3C;	487797	632	0.011694	0.02455	0	0	0	0	0	0	0	0	0
Bacteria;Bacteroidetes;Sphingobacteriia;Sphingobacteriales;Sphingobacteriaceae;Pedobacter;Pedobacter sp.;	1411316	626	0.011583	0.024317	0	61	0.000326	0.000327	0	6781	0.133151	0.133781	0
Bacteria;Proteobacteria;Betaproteobacteria;Nitrosomonadales;Methylophilaceae;Methylophilus;Methylophilus sp. 5;	1112274	618	0.011435	0.024006	0.031823	1	5e-06	5e-06	2.1e-05	0	0	0	0
cellular organisms; Bacteria; Proteobacteria; Gammaproteobacteria; unclassified Gammaproteobacteria; unclassified Gammaproteobacteria (miscellaneous); Gammaproteobacteria bacterium RIFCSPHIGHO2_12_FULL_41_20;	1798283	580	0.010732	0.02253	0.029867	5	2.7e-05	2.7e-05	0.000104	0	0	0	0
Bacteria;Proteobacteria;Gammaproteobacteria;Thiotrichales;Piscirickettsiaceae;Thiomicrorhabdus;Thiomicrorhabdus sp. Milos-T2;	90814	578	0.010695	0.022452	0.029764	1	5e-06	5e-06	2.1e-05	0	0	0	0
cellular organisms; Bacteria; FCB group; Bacteroidetes/Chlorobi group; Bacteroidetes; unclassified Bacteroidetes; unclassified Bacteroidetes (miscellaneous); Bacteroidetes bacterium HGW-Bacteroidetes-21;	2013690	578	0.010695	0.022452	0	0	0	0	0	0	0	0	0
Bacteria;Bacteroidetes;Flavobacteriia;Flavobacteriales;Flavobacteriaceae;Winogradskyella;Winogradskyella eximia;	262006	576	0.010658	0.022375	0	1	5e-06	5e-06	0	0	0	0	0
Bacteria;Bacteroidetes;Flavobacteriia;Flavobacteriales;Flavobacteriaceae;Algibacter;Algibacter sp. ZY111;	2100723	570	0.010547	0.022142	0	0	0	0	0	0	0	0	0
Bacteria;Proteobacteria;Gammaproteobacteria;Xanthomonadales;Xanthomonadaceae;Xanthomonas;Xanthomonas hortorum;	56454	567	0.010491	0.022025	0.029197	0	0	0	0	0	0	0	0
cellular organisms; Bacteria; Proteobacteria; Alphaproteobacteria; unclassified Alphaproteobacteria; unclassified Alphaproteobacteria (miscellaneous); Alphaproteobacteria bacterium;	1913988	548	0.01014	0.021287	0.028219	9577	0.051136	0.051414	0.199006	410	0.008051	0.008089	0.01116
Bacteria;Proteobacteria;Alphaproteobacteria;Pelagibacterales;Pelagibacteraceae;Candidatus Pelagibacter;Candidatus Pelagibacter sp. TMED273;	1986826	548	0.01014	0.021287	0.028219	1	5e-06	5e-06	2.1e-05	0	0	0	0
cellular organisms; Bacteria; Proteobacteria; Gammaproteobacteria; Cellvibrionales; unclassified Cellvibrionales; Cellvibrionales bacterium TMED49;	1986842	538	0.009955	0.020899	0.027704	3	1.6e-05	1.6e-05	6.2e-05	0	0	0	0
cellular organisms; Bacteria; Proteobacteria; Alphaproteobacteria; Rhizobiales; unclassified Rhizobiales; unclassified Rhizobiales (miscellaneous); Rhizobiales bacterium TMED94;	1986858	530	0.009807	0.020588	0.027292	146	0.00078	0.000784	0.003034	3	5.9e-05	5.9e-05	8.2e-05
cellular organisms; Bacteria; PVC group; Candidatus Omnitrophica; unclassified Candidatus Omnitrophica; Omnitrophica WOR_2 bacterium GWA2_47_8;	1801840	529	0.009788	0.020549	0	0	0	0	0	0	0	0	0
Bacteria;Bacteroidetes;Flavobacteriia;Flavobacteriales;Flavobacteriaceae;Lacinutrix;Lacinutrix himadriensis;	641549	528	0.00977	0.02051	0	0	0	0	0	0	0	0	0
cellular organisms; Bacteria; Proteobacteria; Alphaproteobacteria; unclassified Alphaproteobacteria; Micavibrio; Micavibrio aeruginosavorus;	349221	520	0.009622	0.020199	0.026777	177	0.000945	0.00095	0.003678	1	2e-05	2e-05	2.7e-05
cellular organisms; Bacteria; Proteobacteria; Gammaproteobacteria; Cellvibrionales; Halieaceae; unclassified Halieaceae; Halieaceae bacterium;	2026743	520	0.009622	0.020199	0.026777	707	0.003775	0.003796	0.014691	2	3.9e-05	3.9e-05	5.4e-05
cellular organisms; Bacteria; Terrabacteria group; Cyanobacteria/Melainabacteria group; Cyanobacteria; Synechococcales; Prochloraceae; Prochlorococcus; unclassified Prochlorococcus; Prochlorococcus sp. HOT208_60m_813G15;	1961090	511	0.009455	0.01985	0	37	0.000198	0.000199	0	0	0	0	0
Bacteria;Bacteroidetes;Flavobacteriia;Flavobacteriales;Flavobacteriaceae;Algibacter;Algibacter sp. H164;	2599389	508	0.0094	0.019733	0	0	0	0	0	0	0	0	0
Bacteria;Firmicutes;Bacilli;Bacillales;Bacillaceae;Bacillus;Bacillus halotolerans;	260554	499	0.009233	0.019384	0	0	0	0	0	0	0	0	0
cellular organisms; Bacteria; PVC group; Verrucomicrobia; unclassified Verrucomicrobia; unclassified Verrucomicrobia (miscellaneous); Verrucomicrobia bacterium TMED44;	1986791	494	0.009141	0.019189	0	1145	0.006114	0.006147	0	0	0	0	0
cellular organisms; Bacteria; PVC group; Verrucomicrobia; Verrucomicrobiae; Verrucomicrobiales; Verrucomicrobiaceae; unclassified Verrucomicrobiaceae; Verrucomicrobiaceae bacterium;	2026800	493	0.009122	0.019151	0	4585	0.024482	0.024615	0	0	0	0	0
Bacteria;Proteobacteria;Alphaproteobacteria;Rhodospirillales;Rhodospirillaceae;Azospirillum;Azospirillum sp. K2W22B-5;	2320860	491	0.009085	0.019073	0.025284	3	1.6e-05	1.6e-05	6.2e-05	0	0	0	0
Bacteria;Proteobacteria;Gammaproteobacteria;Methylococcales;Methylococcaceae;Methyloprofundus;Methyloprofundus sedimenti;	1420851	489	0.009048	0.018995	0.025181	3	1.6e-05	1.6e-05	6.2e-05	6	0.000118	0.000118	0.000163
Bacteria;Proteobacteria;Gammaproteobacteria;Pasteurellales;Pasteurellaceae;Haemophilus;Haemophilus influenzae;	727	486	0.008993	0.018879	0.025026	95	0.000507	0.00051	0.001974	0	0	0	0
Bacteria;Tenericutes;Mollicutes;Mycoplasmatales;Mycoplasmataceae;Mycoplasma;Mycoplasma pullorum;	48003	482	0.008919	0.018723	0	3	1.6e-05	1.6e-05	0	0	0	0	0
Bacteria;Proteobacteria;Gammaproteobacteria;Alteromonadales;Pseudoalteromonadaceae;Pseudoalteromonas;Pseudoalteromonas sp. TMED43;	1986613	474	0.008771	0.018413	0.024408	0	0	0	0	0	0	0	0
cellular organisms; Bacteria; FCB group; Bacteroidetes/Chlorobi group; Bacteroidetes; unclassified Bacteroidetes; unclassified Bacteroidetes (miscellaneous); Bacteroidetes bacterium HGW-Bacteroidetes-1;	2013677	472	0.008734	0.018335	0	0	0	0	0	0	0	0	0
Bacteria;Proteobacteria;Betaproteobacteria;Burkholderiales;Oxalobacteraceae;Noviherbaspirillum;Noviherbaspirillum sp. 122213-3;	2588497	471	0.008715	0.018296	0.024254	0	0	0	0	0	0	0	0
cellular organisms; Bacteria; Terrabacteria group; Actinobacteria; Actinobacteria; Streptomycetales; Streptomycetaceae; unclassified Streptomycetaceae; Streptomycetaceae bacterium;	2021369	464	0.008586	0.018024	0	0	0	0	0	0	0	0	0
Bacteria;Actinobacteria;Actinobacteria;Bifidobacteriales;Bifidobacteriaceae;Bifidobacterium;Bifidobacterium longum;	216816	436	0.008068	0.016936	0	0	0	0	0	0	0	0	0
Bacteria;Actinobacteria;Actinobacteria;Streptomycetales;Streptomycetaceae;Streptomyces;Streptomyces sp. NRRL F-5123;	1463856	434	0.008031	0.016859	0	4	2.1e-05	2.1e-05	0	0	0	0	0
Bacteria;Bacteroidetes;Flavobacteriia;Flavobacteriales;Flavobacteriaceae;Polaribacter;Polaribacter sp. BACL8 MAG-120531-bin13;	1655554	431	0.007975	0.016742	0	3	1.6e-05	1.6e-05	0	0	0	0	0
Bacteria;Firmicutes;Clostridia;Clostridiales;Clostridiaceae;Clostridium;Clostridium sp. C105KSO13;	1776045	429	0.007938	0.016664	0	0	0	0	0	0	0	0	0
Bacteria;Bacteroidetes;Flavobacteriia;Flavobacteriales;Flavobacteriaceae;Mariniflexile;Mariniflexile sp. M5A1M;	2682493	428	0.007919	0.016626	0	0	0	0	0	0	0	0	0
Bacteria;Proteobacteria;Alphaproteobacteria;Pelagibacterales;Pelagibacteraceae;Candidatus Pelagibacter;Candidatus Pelagibacter sp. TMED275;	1986827	425	0.007864	0.016509	0.021885	0	0	0	0	0	0	0	0
cellular organisms; Bacteria; unclassified Bacteria; Bacteria candidate phyla; Candidatus Saccharibacteria; unclassified Saccharibacteria; Candidatus Saccharibacteria bacterium TM7_G3_2_Rum_HOT_351B;	2080847	424	0.007845	0.01647	0	0	0	0	0	0	0	0	0
cellular organisms; Bacteria; Terrabacteria group; Firmicutes; Clostridia; Clostridiales; Ruminococcaceae; unclassified Ruminococcaceae; [Clostridium] cellulosi;	29343	423	0.007827	0.016431	0	1	5e-06	5e-06	0	0	0	0	0
cellular organisms; Eukaryota; Metamonada; Parabasalia; Tritrichomonadida; Tritrichomonadidae; Tritrichomonas; Tritrichomonas foetus;	1144522	422	0.007808	0	0	11	5.9e-05	0	0	0	0	0	0
Bacteria;Firmicutes;Bacilli;Bacillales;Bacillaceae;Bacillus;Bacillus velezensis;	492670	420	0.007771	0.016315	0	75	0.0004	0.000403	0	0	0	0	0
Bacteria;Proteobacteria;Alphaproteobacteria;Rhizobiales;Hyphomicrobiaceae;Maritalea;Maritalea mobilis;	483324	395	0.007309	0.015344	0.02034	3	1.6e-05	1.6e-05	6.2e-05	0	0	0	0
cellular organisms; Bacteria; Proteobacteria; delta/epsilon subdivisions; Deltaproteobacteria; Desulfobacterales; Desulfobacteraceae; unclassified Desulfobacteraceae; Desulfobacteraceae bacterium 4572_89;	1972445	394	0.00729	0.015305	0.020289	0	0	0	0	0	0	0	0
cellular organisms; Bacteria; Proteobacteria; Gammaproteobacteria; unclassified Gammaproteobacteria; unclassified Gammaproteobacteria (miscellaneous); Gammaproteobacteria bacterium TMED219;	1986746	389	0.007198	0.015111	0.020031	0	0	0	0	0	0	0	0
Bacteria;Bacteroidetes;Bacteroidia;Bacteroidales;Balneicellaceae;Balneicella;Balneicella halophila;	1537566	385	0.007124	0.014955	0	0	0	0	0	6	0.000118	0.000118	0
Bacteria;Bacteroidetes;Flavobacteriia;Flavobacteriales;Flavobacteriaceae;Gramella;Gramella sp. KN1008;	2529298	382	0.007068	0.014839	0	0	0	0	0	0	0	0	0
Bacteria;Bacteroidetes;Flavobacteriia;Flavobacteriales;Flavobacteriaceae;Bizionia;Bizionia paragorgiae;	283786	381	0.00705	0.0148	0	0	0	0	0	0	0	0	0
cellular organisms; Bacteria; Proteobacteria; Betaproteobacteria; unclassified Betaproteobacteria; unclassified Betaproteobacteria (miscellaneous); Betaproteobacteria bacterium RIFCSPLOWO2_02_FULL_67_26;	1797492	380	0.007031	0.014761	0.019568	1	5e-06	5e-06	2.1e-05	0	0	0	0
Bacteria;Proteobacteria;Gammaproteobacteria;Xanthomonadales;Xanthomonadaceae;Xanthomonas;Xanthomonas citri;	346	379	0.007013	0.014722	0.019516	506	0.002702	0.002716	0.010514	0	0	0	0
Bacteria;Proteobacteria;Gammaproteobacteria;Legionellales;Coxiellaceae;Aquicella;Aquicella siphonis;	254247	378	0.006994	0.014683	0.019465	4	2.1e-05	2.1e-05	8.3e-05	0	0	0	0
Bacteria;Actinobacteria;Actinobacteria;Corynebacteriales;Nocardiaceae;Nocardia;Nocardia cyriacigeorgica;	135487	371	0.006865	0.014411	0	0	0	0	0	0	0	0	0
Bacteria;Spirochaetes;Spirochaetia;Spirochaetales;Spirochaetaceae;Sphaerochaeta;Sphaerochaeta sp.;	1972642	366	0.006772	0.014217	0	638	0.003407	0.003425	0	0	0	0	0
Bacteria;Proteobacteria;Alphaproteobacteria;Rhizobiales;Methylocystaceae;Methylopila;Methylopila sp. 73B;	1120792	357	0.006606	0.013868	0.018383	0	0	0	0	0	0	0	0
cellular organisms; Bacteria; Proteobacteria; Betaproteobacteria; Nitrosomonadales; unclassified Nitrosomonadales; Methylophilales bacterium BACL14 MAG-120920-bin58;	1655631	356	0.006587	0.013829	0.018332	73	0.00039	0.000392	0.001517	6	0.000118	0.000118	0.000163
Bacteria;Actinobacteria;Actinobacteria;Streptosporangiales;Streptosporangiaceae;Acrocarpospora;Acrocarpospora macrocephala;	150177	354	0.00655	0.013751	0	2	1.1e-05	1.1e-05	0	0	0	0	0
Bacteria;Actinobacteria;Actinobacteria;Streptomycetales;Streptomycetaceae;Streptomyces;Streptomyces sp. NRRL F-2202;	1463839	353	0.006532	0.013712	0	0	0	0	0	0	0	0	0
cellular organisms; Bacteria; Proteobacteria; environmental samples; Proteobacteria bacterium CAG:495;	1262987	347	0.006421	0.013479	0.017868	1	5e-06	5e-06	2.1e-05	1	2e-05	2e-05	2.7e-05
cellular organisms; Bacteria; unclassified Bacteria; unclassified Bacteria (miscellaneous); bacterium TMED264;	1986658	345	0.006384	0.013402	0	0	0	0	0	0	0	0	0
Bacteria;Proteobacteria;Betaproteobacteria;Burkholderiales;Comamonadaceae;Comamonas;Comamonas kerstersii;	225992	344	0.006365	0.013363	0.017714	3	1.6e-05	1.6e-05	6.2e-05	0	0	0	0
Bacteria;Bacteroidetes;Flavobacteriia;Flavobacteriales;Flavobacteriaceae;Seonamhaeicola;Seonamhaeicola maritimus;	2591822	344	0.006365	0.013363	0	0	0	0	0	0	0	0	0
cellular organisms; Bacteria; FCB group; Candidatus Marinimicrobia; Candidatus Marinimicrobia bacterium;	2026760	341	0.00631	0.013246	0	349	0.001863	0.001874	0	0	0	0	0
cellular organisms; Bacteria; Proteobacteria; Betaproteobacteria; Nitrosomonadales; unclassified Nitrosomonadales; Nitrosomonadales bacterium SCN 54-20;	1660164	340	0.006291	0.013207	0.017508	2	1.1e-05	1.1e-05	4.2e-05	0	0	0	0
Bacteria;Proteobacteria;Alphaproteobacteria;Pelagibacterales;Pelagibacteraceae;Candidatus Pelagibacter;Candidatus Pelagibacter sp. TMED142;	1986801	339	0.006273	0.013168	0.017457	140	0.000748	0.000752	0.002909	0	0	0	0
Eukaryota;Ascomycota;Saccharomycetes;Saccharomycetales;Dipodascaceae;Yarrowia;Yarrowia lipolytica;	4952	337	0.006236	0	0	0	0	0	0	0	0	0	0
Bacteria;Lentisphaerae;Lentisphaeria;Victivallales;Victivallaceae;Victivallis;Victivallis vadensis;	172901	332	0.006143	0.012897	0	3	1.6e-05	1.6e-05	0	0	0	0	0
Archaea;Euryarchaeota;Halobacteria;Halobacteriales;Haloarculaceae;Halosimplex;Halosimplex sp. YPL4;	1710538	326	0.006032	0	0	1	5e-06	0	0	0	0	0	0
cellular organisms; Bacteria; Terrabacteria group; Chloroflexi; unclassified Chloroflexi; unclassified Chloroflexi (miscellaneous); Chloroflexi bacterium UTCFX4;	1961111	323	0.005977	0.012547	0	1	5e-06	5e-06	0	0	0	0	0
cellular organisms; Bacteria; Proteobacteria; Betaproteobacteria; Burkholderiales; unclassified Burkholderiales; Burkholderiales Genera incertae sedis; Xylophilus; Xylophilus ampelinus;	54067	322	0.005958	0.012508	0.016581	0	0	0	0	0	0	0	0
Bacteria;Proteobacteria;Gammaproteobacteria;Methylococcales;Methylococcaceae;Methylosarcina;Methylosarcina lacus;	136992	318	0.005884	0.012353	0.016375	0	0	0	0	0	0	0	0
Bacteria;Bacteroidetes;Flavobacteriia;Flavobacteriales;Flavobacteriaceae;Confluentibacter;Confluentibacter citreus;	2007307	316	0.005847	0.012275	0	0	0	0	0	0	0	0	0
cellular organisms; Bacteria; Proteobacteria; Alphaproteobacteria; Rhodospirillales; Rhodospirillaceae; unclassified Rhodospirillaceae; Rhodospirillaceae bacterium TMED8;	1986645	315	0.005829	0.012236	0.016221	3	1.6e-05	1.6e-05	6.2e-05	0	0	0	0
Bacteria;Actinobacteria;Actinobacteria;Streptomycetales;Streptomycetaceae;Streptomyces;Streptomyces xylophagus;	285514	314	0.00581	0.012197	0	0	0	0	0	0	0	0	0
Bacteria;Actinobacteria;Actinobacteria;Streptomycetales;Streptomycetaceae;Streptomyces;Streptomyces sp. IF17;	1830119	311	0.005755	0.012081	0	0	0	0	0	0	0	0	0
Bacteria;Firmicutes;Bacilli;Lactobacillales;Streptococcaceae;Streptococcus;Streptococcus agalactiae;	1311	310	0.005736	0.012042	0	0	0	0	0	0	0	0	0
Bacteria;Bacteroidetes;Flavobacteriia;Flavobacteriales;Flavobacteriaceae;Lacinutrix;Lacinutrix venerupis;	1486034	307	0.005681	0.011925	0	0	0	0	0	0	0	0	0
Bacteria;Bacteroidetes;Bacteroidia;Bacteroidales;Prevotellaceae;Prevotella;Prevotella sp. oral taxon 472;	655809	305	0.005644	0.011848	0	0	0	0	0	0	0	0	0
Bacteria;Proteobacteria;Betaproteobacteria;Nitrosomonadales;Methylophilaceae;Novimethylophilus;Novimethylophilus kurashikiensis;	1825523	302	0.005588	0.011731	0.015551	42	0.000224	0.000225	0.000873	34	0.000668	0.000671	0.000925
Archaea;Euryarchaeota;Methanomicrobia;Methanosarcinales;Methanosarcinaceae;Methanosarcina;Methanosarcina sp. 2.H.T.1A.3;	1483597	301	0.00557	0	0	0	0	0	0	0	0	0	0
Bacteria;Proteobacteria;Alphaproteobacteria;Rhizobiales;Brucellaceae;Ochrobactrum;Ochrobactrum pseudintermedium;	370111	298	0.005514	0.011576	0.015345	0	0	0	0	0	0	0	0
Bacteria;Proteobacteria;Betaproteobacteria;Burkholderiales;Burkholderiaceae;Pandoraea;Pandoraea sp. PE-S2T-3;	1986993	298	0.005514	0.011576	0.015345	0	0	0	0	0	0	0	0
cellular organisms; Bacteria; Proteobacteria; Betaproteobacteria; Nitrosomonadales; unclassified Nitrosomonadales; Methylophilales bacterium RIFCSPHIGHO2_02_FULL_57_10;	1801614	296	0.005477	0.011498	0.015242	4	2.1e-05	2.1e-05	8.3e-05	0	0	0	0
cellular organisms; Bacteria; unclassified Bacteria; Bacteria candidate phyla; Candidatus Dependentiae; unclassified Candidatus Dependentiae; Candidatus Dependentiae bacterium;	2030827	294	0.00544	0.01142	0	0	0	0	0	0	0	0	0
Bacteria;Actinobacteria;Actinobacteria;Streptomycetales;Streptomycetaceae;Streptomyces;Streptomyces sp. NRRL S-575;	1463915	291	0.005385	0.011304	0	0	0	0	0	0	0	0	0
cellular organisms; Bacteria; Proteobacteria; Alphaproteobacteria; Pelagibacterales; Pelagibacteraceae; unclassified Pelagibacteraceae; Pelagibacteraceae bacterium TMED195;	1986631	291	0.005385	0.011304	0.014985	0	0	0	0	0	0	0	0
Bacteria;Proteobacteria;Gammaproteobacteria;Enterobacterales;Erwiniaceae;Pantoea;Pantoea ananatis;	553	285	0.005273	0.011071	0.014676	9	4.8e-05	4.8e-05	0.000187	0	0	0	0
cellular organisms; Bacteria; Proteobacteria; Gammaproteobacteria; Oceanospirillales; unclassified Oceanospirillales; unclassified Oceanospirillales (miscellaneous); Oceanospirillales bacterium TMED91;	1986769	284	0.005255	0.011032	0.014624	8	4.3e-05	4.3e-05	0.000166	0	0	0	0
Bacteria;Bacteroidetes;Cytophagia;Cytophagales;Cytophagaceae;Larkinella;Larkinella knui;	2025310	284	0.005255	0.011032	0	0	0	0	0	0	0	0	0
Bacteria;Actinobacteria;Actinobacteria;Streptomycetales;Streptomycetaceae;Streptomyces;Streptomyces sp. WAC04770;	2487423	283	0.005236	0.010993	0	0	0	0	0	0	0	0	0
Bacteria;Actinobacteria;Actinobacteria;Streptomycetales;Streptomycetaceae;Streptomyces;Streptomyces capuensis;	1464056	278	0.005144	0.010799	0	0	0	0	0	0	0	0	0
cellular organisms; Bacteria; FCB group; Bacteroidetes/Chlorobi group; Bacteroidetes; unclassified Bacteroidetes; unclassified Bacteroidetes (miscellaneous); Bacteroidetes bacterium 4484_249;	1970778	278	0.005144	0.010799	0	0	0	0	0	0	0	0	0
Bacteria;Bacteroidetes;Flavobacteriia;Flavobacteriales;Flavobacteriaceae;Algibacter;Algibacter sp. L1A34;	2686365	277	0.005125	0.01076	0	96	0.000513	0.000515	0	0	0	0	0
cellular organisms; Bacteria; Proteobacteria; Alphaproteobacteria; Pelagibacterales; Pelagibacteraceae; unclassified Pelagibacteraceae; Pelagibacteraceae bacterium TMED65;	1986644	276	0.005107	0.010721	0.014212	1	5e-06	5e-06	2.1e-05	0	0	0	0
Bacteria;Actinobacteria;Actinobacteria;Streptosporangiales;Streptosporangiaceae;Nonomuraea;Nonomuraea sp. 160415;	2495887	272	0.005033	0.010566	0	0	0	0	0	0	0	0	0
Bacteria;Proteobacteria;Betaproteobacteria;Burkholderiales;Burkholderiaceae;Caballeronia;Caballeronia grimmiae;	1071679	264	0.004885	0.010255	0.013594	0	0	0	0	0	0	0	0
Bacteria;Proteobacteria;Gammaproteobacteria;Cellvibrionales;Cellvibrionaceae;Gilvimarinus;Gilvimarinus chinensis;	396005	257	0.004755	0.009983	0.013234	1	5e-06	5e-06	2.1e-05	0	0	0	0
Bacteria;Proteobacteria;Gammaproteobacteria;Alteromonadales;Alteromonadaceae;Marinobacter;Marinobacter sp. X15-166B;	1897620	257	0.004755	0.009983	0.013234	0	0	0	0	0	0	0	0
Bacteria;Proteobacteria;Alphaproteobacteria;Rhodobacterales;Rhodobacteraceae;Yoonia;Yoonia vestfoldensis;	245188	252	0.004663	0.009789	0.012977	7	3.7e-05	3.8e-05	0.000145	0	0	0	0
Bacteria;Bacteroidetes;Flavobacteriia;Flavobacteriales;Flavobacteriaceae;Aureitalea;Aureitalea sp. RR4-38;	2094025	252	0.004663	0.009789	0	0	0	0	0	0	0	0	0
Bacteria;Actinobacteria;Actinobacteria;Corynebacteriales;Mycobacteriaceae;Mycobacterium;Mycobacterium sp. 852002-30065_SCH5024008;	1834088	251	0.004644	0.00975	0	0	0	0	0	0	0	0	0
cellular organisms; Bacteria; FCB group; Bacteroidetes/Chlorobi group; Bacteroidetes; Flavobacteriia; Flavobacteriales; Flavobacteriaceae; unclassified Flavobacteriaceae; Flavobacteriaceae bacterium MAR_2009_75;	1250285	248	0.004589	0.009634	0	1	5e-06	5e-06	0	0	0	0	0
Bacteria;Proteobacteria;Gammaproteobacteria;Xanthomonadales;Xanthomonadaceae;Xanthomonas;Xanthomonas fragariae;	48664	245	0.004533	0.009517	0.012616	0	0	0	0	4	7.9e-05	7.9e-05	0.000109
Bacteria;Actinobacteria;Actinobacteria;Streptomycetales;Streptomycetaceae;Streptomyces;Streptomyces yerevanensis;	66378	243	0.004496	0.009439	0	0	0	0	0	0	0	0	0
Bacteria;Proteobacteria;Betaproteobacteria;Neisseriales;Neisseriaceae;Neisseria;Neisseria meningitidis;	487	242	0.004478	0.0094	0.012462	4	2.1e-05	2.1e-05	8.3e-05	1	2e-05	2e-05	2.7e-05
Bacteria;Actinobacteria;Actinobacteria;Streptomycetales;Streptomycetaceae;Streptomyces;Streptomyces sp. MZ03-48;	2593677	239	0.004422	0.009284	0	0	0	0	0	0	0	0	0
Bacteria;Firmicutes;Clostridia;Clostridiales;Lachnospiraceae;Lachnotalea;Lachnotalea glycerini;	1763509	238	0.004404	0.009245	0	7	3.7e-05	3.8e-05	0	0	0	0	0
Bacteria;Firmicutes;Bacilli;Bacillales;Bacillaceae;Bacillus;Bacillus cereus;	1396	237	0.004385	0.009206	0	1387	0.007406	0.007446	0	0	0	0	0
Bacteria;Actinobacteria;Actinobacteria;Streptomycetales;Streptomycetaceae;Streptomyces;Streptomyces avellaneus;	68178	233	0.004311	0.009051	0	0	0	0	0	0	0	0	0
cellular organisms; Bacteria; unclassified Bacteria; Bacteria candidate phyla; Patescibacteria group; Parcubacteria group; Candidatus Parcubacteria; unclassified Parcubacteria; Parcubacteria bacterium RAAC4_OD1_1;	1394712	232	0.004293	0.009012	0	0	0	0	0	0	0	0	0
cellular organisms; Bacteria; Terrabacteria group; Actinobacteria; Acidimicrobiia; Acidimicrobiales; Acidimicrobiaceae; unclassified Acidimicrobiaceae; Acidimicrobiaceae bacterium TMED244;	1986621	231	0.004274	0.008973	0	0	0	0	0	0	0	0	0
Bacteria;Proteobacteria;Gammaproteobacteria;Enterobacterales;Yersiniaceae;Yersinia;Yersinia frederiksenii;	29484	229	0.004237	0.008895	0.011792	14	7.5e-05	7.5e-05	0.000291	0	0	0	0
cellular organisms; Bacteria; Terrabacteria group; Chloroflexi; Dehalococcoidia; unclassified Dehalococcoidia; Dehalococcoidia bacterium;	2026734	229	0.004237	0.008895	0	38	0.000203	0.000204	0	2	3.9e-05	3.9e-05	0
Bacteria;Proteobacteria;Betaproteobacteria;Nitrosomonadales;Methylophilaceae;Candidatus Methylopumilus;Candidatus Methylopumilus rimovensis;	2588535	227	0.0042	0.008818	0.011689	1065	0.005687	0.005717	0.02213	52	0.001021	0.001026	0.001415
Bacteria;Bacteroidetes;Flavobacteriia;Flavobacteriales;Flavobacteriaceae;Polaribacter;Polaribacter filamentus;	53483	226	0.004182	0.008779	0	0	0	0	0	0	0	0	0
Bacteria;Bacteroidetes;Flavobacteriia;Flavobacteriales;Flavobacteriaceae;Muricauda;Muricauda sp. 40DY170;	2499163	224	0.004145	0.008701	0	0	0	0	0	0	0	0	0
Archaea;Euryarchaeota;Methanococci;Methanococcales;Methanococcaceae;Methanothermococcus;Methanothermococcus thermolithotrophicus;	2186	222	0.004108	0	0	0	0	0	0	0	0	0	0
Bacteria;Proteobacteria;Gammaproteobacteria;Enterobacterales;Enterobacteriaceae;Pluralibacter;Pluralibacter gergoviae;	61647	221	0.004089	0.008585	0.01138	172	0.000918	0.000923	0.003574	0	0	0	0
Bacteria;Actinobacteria;Actinobacteria;Streptomycetales;Streptomycetaceae;Streptomyces;Streptomyces sp. NRRL B-1347;	1476877	221	0.004089	0.008585	0	0	0	0	0	0	0	0	0
Bacteria;Proteobacteria;Betaproteobacteria;Nitrosomonadales;Gallionellaceae;Sideroxydans;Sideroxydans lithotrophicus;	63745	219	0.004052	0.008507	0.011277	0	0	0	0	0	0	0	0
cellular organisms; Archaea; Asgard group; Candidatus Thorarchaeota; Candidatus Thorarchaeota archaeon;	2053491	218	0.004034	0	0	22	0.000117	0	0	0	0	0	0
Bacteria;Actinobacteria;Actinobacteria;Streptomycetales;Streptomycetaceae;Streptomyces;Streptomyces exfoliatus;	1905	216	0.003997	0.008391	0	49	0.000262	0.000263	0	0	0	0	0
Bacteria;Firmicutes;Bacilli;Bacillales;Bacillaceae;Bacillus;Bacillus salarius;	284579	216	0.003997	0.008391	0	0	0	0	0	0	0	0	0
Bacteria;Bacteroidetes;Flavobacteriia;Flavobacteriales;Flavobacteriaceae;Winogradskyella;Winogradskyella pacifica;	664642	216	0.003997	0.008391	0	0	0	0	0	0	0	0	0
cellular organisms; Bacteria; Proteobacteria; Alphaproteobacteria; unclassified Alphaproteobacteria; unclassified Alphaproteobacteria (miscellaneous); Alphaproteobacteria bacterium TMED93;	1986648	216	0.003997	0.008391	0.011123	0	0	0	0	0	0	0	0
Bacteria;Firmicutes;Bacilli;Lactobacillales;Enterococcaceae;Enterococcus;Enterococcus faecium;	1352	215	0.003978	0.008352	0	1	5e-06	5e-06	0	0	0	0	0
Bacteria;Tenericutes;Mollicutes;Mycoplasmatales;Mycoplasmataceae;Mycoplasma;Mycoplasma collis;	2127	215	0.003978	0.008352	0	1	5e-06	5e-06	0	0	0	0	0
cellular organisms; Bacteria; Terrabacteria group; Cyanobacteria/Melainabacteria group; Candidatus Melainabacteria; unclassified Candidatus Melainabacteria; Candidatus Melainabacteria bacterium;	2052166	215	0.003978	0.008352	0	52	0.000278	0.000279	0	1010	0.019832	0.019926	0
Bacteria;Firmicutes;Clostridia;Clostridiales;Clostridiaceae;Clostridium;Clostridium sp. C105KSO14;	1776046	214	0.00396	0.008313	0	0	0	0	0	0	0	0	0
Bacteria;Actinobacteria;Actinobacteria;Micromonosporales;Micromonosporaceae;Micromonospora;Micromonospora chalcea;	1874	210	0.003886	0.008157	0	0	0	0	0	0	0	0	0
Bacteria;Proteobacteria;Betaproteobacteria;Burkholderiales;Burkholderiaceae;Burkholderia;Burkholderia dolosa;	152500	209	0.003867	0.008119	0.010762	0	0	0	0	0	0	0	0
Bacteria;Actinobacteria;Actinobacteria;Streptomycetales;Streptomycetaceae;Streptomyces;Streptomyces albidochromogenes;	329524	209	0.003867	0.008119	0	0	0	0	0	0	0	0	0
cellular organisms; Bacteria; FCB group; Bacteroidetes/Chlorobi group; Bacteroidetes; Flavobacteriia; Flavobacteriales; Flavobacteriaceae; unclassified Flavobacteriaceae; Flavobacteriaceae bacterium TMED208;	1986711	204	0.003775	0.007924	0	0	0	0	0	0	0	0	0
cellular organisms; Bacteria; FCB group; Bacteroidetes/Chlorobi group; Bacteroidetes; Sphingobacteriia; Sphingobacteriales; Sphingobacteriaceae; unclassified Sphingobacteriaceae; Sphingobacteriaceae bacterium;	2021370	204	0.003775	0.007924	0	56	0.000299	0.000301	0	0	0	0	0
cellular organisms; Eukaryota; Sar; Stramenopiles; Oomycetes; Pythiales; Pythiaceae; Pythium; Pythium insidiosum;	114742	203	0.003756	0	0	2	1.1e-05	0	0	0	0	0	0
Bacteria;Bacteroidetes;Flavobacteriia;Flavobacteriales;Flavobacteriaceae;Polaribacter;Polaribacter sp. BACL8 MAG-120419-bin8;	1655556	199	0.003682	0.00773	0	0	0	0	0	0	0	0	0
Bacteria;Actinobacteria;Coriobacteriia;Eggerthellales;Eggerthellaceae;Enterorhabdus;Enterorhabdus sp. NM05_H27;	2516956	199	0.003682	0.00773	0	0	0	0	0	0	0	0	0
Eukaryota;Blastocladiomycota;Blastocladiomycetes;Blastocladiales;Catenariaceae;Catenaria;Catenaria anguillulae;	109876	198	0.003664	0	0	0	0	0	0	0	0	0	0
cellular organisms; Bacteria; Proteobacteria; Alphaproteobacteria; unclassified Alphaproteobacteria; SAR116 cluster; unclassified SAR116 cluster; SAR116 cluster bacterium;	2024888	198	0.003664	0.007691	0.010196	239	0.001276	0.001283	0.004966	0	0	0	0
Bacteria;Bacteroidetes;Flavobacteriia;Flavobacteriales;Flavobacteriaceae;Flaviramulus;Flaviramulus ichthyoenteri;	1230531	195	0.003608	0.007575	0	867	0.004629	0.004655	0	0	0	0	0
Bacteria;Bacteroidetes;Flavobacteriia;Flavobacteriales;Flavobacteriaceae;Flavobacterium;Flavobacterium columnare;	996	194	0.00359	0.007536	0	0	0	0	0	0	0	0	0
Bacteria;Proteobacteria;Gammaproteobacteria;Thiotrichales;Thiotrichaceae;Thiothrix;Thiothrix sp.;	1032	188	0.003479	0.007303	0.009681	17	9.1e-05	9.1e-05	0.000353	0	0	0	0
cellular organisms; Bacteria; Proteobacteria; Gammaproteobacteria; Cellvibrionales; Halieaceae; unclassified Halieaceae; marine gamma proteobacterium HTCC2080;	247639	187	0.00346	0.007264	0.009629	79	0.000422	0.000424	0.001642	0	0	0	0
cellular organisms; Bacteria; Proteobacteria; Betaproteobacteria; Burkholderiales; unclassified Burkholderiales; Burkholderiales Genera incertae sedis; Aquincola; Aquincola tertiaricarbonis;	391953	181	0.003349	0.007031	0.00932	4	2.1e-05	2.1e-05	8.3e-05	0	0	0	0
Bacteria;Actinobacteria;Actinobacteria;Micrococcales;Intrasporangiaceae;Ornithinimicrobium;Ornithinimicrobium sp. CNJ-824;	1904966	181	0.003349	0.007031	0	0	0	0	0	0	0	0	0
Bacteria;Proteobacteria;Deltaproteobacteria;Myxococcales;Myxococcaceae;Corallococcus;Corallococcus sp. AB045;	2316719	180	0.003331	0.006992	0.009269	0	0	0	0	0	0	0	0
Bacteria;Proteobacteria;Epsilonproteobacteria;Campylobacterales;Campylobacteraceae;Arcobacter;Arcobacter sp. SM1702;	2478538	178	0.003294	0.006914	0.009166	1	5e-06	5e-06	2.1e-05	0	0	0	0
Bacteria;Bacteroidetes;Flavobacteriia;Flavobacteriales;Flavobacteriaceae;Aequorivita;Aequorivita soesokkakensis;	1385699	177	0.003275	0.006876	0	0	0	0	0	0	0	0	0
cellular organisms; Bacteria; Proteobacteria; Alphaproteobacteria; Pelagibacterales; Pelagibacteraceae; unclassified Pelagibacteraceae; Pelagibacteraceae bacterium ETNP-OMZ-SAG-A6;	1891202	176	0.003257	0.006837	0.009063	0	0	0	0	0	0	0	0
Eukaryota;Ascomycota;Xylonomycetes;Xylonales;Xylonaceae;Xylona;Xylona heveae;	1217826	175	0.003238	0	0	0	0	0	0	0	0	0	0
Bacteria;Actinobacteria;Actinobacteria;Streptosporangiales;Streptosporangiaceae;Nonomuraea;Nonomuraea zeae;	1642303	175	0.003238	0.006798	0	0	0	0	0	0	0	0	0
cellular organisms; Bacteria; Terrabacteria group; Armatimonadetes; unclassified Armatimonadetes; Armatimonadetes bacterium Cent15-Ar3;	1987502	175	0.003238	0.006798	0	9	4.8e-05	4.8e-05	0	1	2e-05	2e-05	0
Bacteria;Firmicutes;Bacilli;Lactobacillales;Lactobacillaceae;Lactobacillus;Lactobacillus plantarum;	1590	174	0.00322	0.006759	0	0	0	0	0	0	0	0	0
Bacteria;Actinobacteria;Actinobacteria;Micrococcales;Intrasporangiaceae;Janibacter;Janibacter melonis;	262209	173	0.003201	0.00672	0	0	0	0	0	0	0	0	0
Bacteria;Proteobacteria;Betaproteobacteria;Burkholderiales;Burkholderiaceae;Paraburkholderia;Paraburkholderia ribeironis;	1247936	172	0.003183	0.006681	0.008857	0	0	0	0	0	0	0	0
Bacteria;Actinobacteria;Actinobacteria;Streptomycetales;Streptomycetaceae;Streptomyces;Streptomyces sp. NRRL F-3273;	1463848	172	0.003183	0.006681	0	0	0	0	0	0	0	0	0
Bacteria;Proteobacteria;Gammaproteobacteria;Pasteurellales;Pasteurellaceae;Rodentibacter;Rodentibacter genomosp. 1;	1908264	172	0.003183	0.006681	0.008857	0	0	0	0	0	0	0	0
cellular organisms; Bacteria; unclassified Bacteria; unclassified Bacteria (miscellaneous); bacterium TMED198;	1986779	170	0.003146	0.006604	0	0	0	0	0	0	0	0	0
cellular organisms; Bacteria; Proteobacteria; Alphaproteobacteria; Pelagibacterales; unclassified Pelagibacterales; Pelagibacterales bacterium;	2026776	169	0.003127	0.006565	0.008703	0	0	0	0	0	0	0	0
Bacteria;Proteobacteria;Alphaproteobacteria;Rhizobiales;Rhizobiaceae;Rhizobium;Rhizobium leguminosarum;	384	168	0.003109	0.006526	0.008651	144	0.000769	0.000773	0.002992	4	7.9e-05	7.9e-05	0.000109
cellular organisms; Bacteria; Proteobacteria; Alphaproteobacteria; Rhodospirillales; Rhodospirillaceae; unclassified Rhodospirillaceae; Rhodospirillaceae bacterium TMED256;	1986865	168	0.003109	0.006526	0.008651	2	1.1e-05	1.1e-05	4.2e-05	0	0	0	0
Bacteria;Proteobacteria;Alphaproteobacteria;Rhodospirillales;Rhodospirillaceae;Azospirillum;Azospirillum sp. CFH 70021;	2202148	168	0.003109	0.006526	0.008651	2	1.1e-05	1.1e-05	4.2e-05	1	2e-05	2e-05	2.7e-05
cellular organisms; Bacteria; FCB group; Bacteroidetes/Chlorobi group; Bacteroidetes; Flavobacteriia; Flavobacteriales; Flavobacteriaceae; unclassified Flavobacteriaceae; Flavobacteriaceae bacterium TMED116;	1986701	167	0.00309	0.006487	0	9	4.8e-05	4.8e-05	0	0	0	0	0
cellular organisms; Bacteria; unclassified Bacteria; Bacteria candidate phyla; Candidatus Saccharibacteria; unclassified Saccharibacteria; Candidatus Saccharibacteria bacterium;	2026720	167	0.00309	0.006487	0	0	0	0	0	0	0	0	0
cellular organisms; Bacteria; unclassified Bacteria; unclassified Bacteria (miscellaneous); bacterium TMED221;	1986656	166	0.003072	0.006448	0	7	3.7e-05	3.8e-05	0	0	0	0	0
Bacteria;Bacteroidetes;Flavobacteriia;Flavobacteriales;Flavobacteriaceae;Chryseobacterium;Chryseobacterium sp. OV715;	1500287	165	0.003053	0.006409	0	0	0	0	0	0	0	0	0
Bacteria;Actinobacteria;Actinobacteria;Micromonosporales;Micromonosporaceae;Actinoplanes;Actinoplanes subtropicus;	543632	164	0.003035	0.006371	0	0	0	0	0	0	0	0	0
cellular organisms; Bacteria; PVC group; Planctomycetes; Phycisphaerae; unclassified Phycisphaerae; Phycisphaerae bacterium SM23_33;	1703412	164	0.003035	0.006371	0	19	0.000101	0.000102	0	0	0	0	0
Bacteria;Proteobacteria;Alphaproteobacteria;Sphingomonadales;Sphingomonadaceae;Blastomonas;Blastomonas sp. CCH5-A3;	1768761	163	0.003016	0.006332	0.008394	0	0	0	0	0	0	0	0
Bacteria;Actinobacteria;Actinobacteria;Streptomycetales;Streptomycetaceae;Streptomyces;Streptomyces sp. NRRL S-384;	1463905	162	0.002998	0.006293	0	0	0	0	0	0	0	0	0
Bacteria;Firmicutes;Bacilli;Lactobacillales;Leuconostocaceae;Leuconostoc;Leuconostoc mesenteroides;	1245	161	0.002979	0.006254	0	0	0	0	0	0	0	0	0
Bacteria;Actinobacteria;Actinobacteria;Corynebacteriales;Nocardiaceae;Nocardia;Nocardia sp. MDA0666;	2135448	161	0.002979	0.006254	0	0	0	0	0	0	0	0	0
cellular organisms; Bacteria; Terrabacteria group; Firmicutes; Clostridia; Clostridiales; Ruminococcaceae; unclassified Ruminococcaceae; unclassified Ruminococcaceae (miscellaneous); Ruminococcaceae bacterium;	1898205	160	0.002961	0.006215	0	33	0.000176	0.000177	0	0	0	0	0
cellular organisms; Bacteria; Proteobacteria; Alphaproteobacteria; Rhodospirillales; Rhodospirillaceae; unclassified Rhodospirillaceae; Rhodospirillaceae bacterium CCH5-H10;	1768806	157	0.002905	0.006099	0.008085	0	0	0	0	0	0	0	0
cellular organisms; Bacteria; Terrabacteria group; Cyanobacteria/Melainabacteria group; Cyanobacteria; Synechococcales; Synechococcaceae; Synechococcus; unclassified Synechococcus; Synechococcus sp. TMED187;	1986595	157	0.002905	0.006099	0	0	0	0	0	0	0	0	0
Bacteria;Bacteroidetes;Bacteroidia;Bacteroidales;Bacteroidaceae;Bacteroides;Bacteroides dorei;	357276	156	0.002887	0.00606	0	0	0	0	0	0	0	0	0
Bacteria;Actinobacteria;Actinobacteria;Micrococcales;Micrococcaceae;Kocuria;Kocuria rhizophila;	72000	155	0.002868	0.006021	0	0	0	0	0	0	0	0	0
Bacteria;Firmicutes;Bacilli;Lactobacillales;Lactobacillaceae;Lactobacillus;Lactobacillus crispatus;	47770	153	0.002831	0.005943	0	0	0	0	0	0	0	0	0
Bacteria;Proteobacteria;Alphaproteobacteria;Rhodospirillales;Acetobacteraceae;Acetobacter;Acetobacter indonesiensis;	104101	153	0.002831	0.005943	0.007879	1	5e-06	5e-06	2.1e-05	0	0	0	0
Bacteria;Proteobacteria;Gammaproteobacteria;Alteromonadales;Alteromonadaceae;Alginatibacterium;Alginatibacterium sediminis;	2164068	153	0.002831	0.005943	0.007879	4	2.1e-05	2.1e-05	8.3e-05	0	0	0	0
Bacteria;Actinobacteria;Actinobacteria;Streptomycetales;Streptomycetaceae;Streptomyces;Streptomyces lydicus;	47763	151	0.002794	0.005866	0	0	0	0	0	0	0	0	0
cellular organisms; Bacteria; PVC group; Verrucomicrobia; unclassified Verrucomicrobia; unclassified Verrucomicrobia (miscellaneous); Verrucomicrobia bacterium TMED175;	1986789	151	0.002794	0.005866	0	203	0.001084	0.00109	0	0	0	0	0
cellular organisms; Bacteria; Proteobacteria; Gammaproteobacteria; Oceanospirillales; Litoricolaceae; unclassified Litoricolaceae; Litoricolaceae bacterium;	2510333	150	0.002776	0.005827	0.007724	0	0	0	0	0	0	0	0
Bacteria;Actinobacteria;Actinobacteria;Micrococcales;Promicromonosporaceae;Isoptericola;Isoptericola sp. TLY-12;	2692623	150	0.002776	0.005827	0	0	0	0	0	0	0	0	0
cellular organisms; Bacteria; Proteobacteria; Alphaproteobacteria; Pelagibacterales; Pelagibacteraceae; unclassified Pelagibacteraceae; Pelagibacteraceae bacterium TMED287;	1986829	147	0.00272	0.00571	0.00757	0	0	0	0	0	0	0	0
Bacteria;Bacteroidetes;Flavobacteriia;Flavobacteriales;Flavobacteriaceae;Psychroflexus;Psychroflexus aestuariivivens;	1795040	145	0.002683	0.005633	0	0	0	0	0	0	0	0	0
Bacteria;Bacteroidetes;Flavobacteriia;Flavobacteriales;Flavobacteriaceae;Arenibacter;Arenibacter certesii;	228955	143	0.002646	0.005555	0	0	0	0	0	0	0	0	0
Bacteria;Proteobacteria;Gammaproteobacteria;Nevskiales;Sinobacteraceae;Solimonas;Solimonas fluminis;	2086571	143	0.002646	0.005555	0.007364	4	2.1e-05	2.1e-05	8.3e-05	0	0	0	0
Bacteria;Firmicutes;Bacilli;Bacillales;Staphylococcaceae;Staphylococcus;Staphylococcus capitis;	29388	141	0.002609	0.005477	0	0	0	0	0	0	0	0	0
Bacteria;Bacteroidetes;Flavobacteriia;Flavobacteriales;Flavobacteriaceae;Gaetbulibacter;Gaetbulibacter sp. 4G1;	1891971	141	0.002609	0.005477	0	0	0	0	0	0	0	0	0
cellular organisms; Bacteria; environmental samples; uncultured marine bacterium EB0_41B09;	415438	140	0.00259	0.005438	0	329	0.001757	0.001766	0	0	0	0	0
cellular organisms; Bacteria; Terrabacteria group; Chloroflexi; Anaerolineae; unclassified Anaerolineae; Anaerolineae bacterium SG8_19;	1703386	139	0.002572	0.005399	0	0	0	0	0	0	0	0	0
cellular organisms; Bacteria; Terrabacteria group; Cyanobacteria/Melainabacteria group; Cyanobacteria; unclassified Cyanobacteria; unclassified Cyanobacteria (miscellaneous); filamentous cyanobacterium CCP3;	2107704	137	0.002535	0.005322	0	0	0	0	0	0	0	0	0
Bacteria;Proteobacteria;Acidithiobacillia;Acidithiobacillales;Acidithiobacillaceae;Acidithiobacillus;Acidithiobacillus sulfuriphilus;	1867749	136	0.002516	0.005283	0.007003	4	2.1e-05	2.1e-05	8.3e-05	0	0	0	0
cellular organisms; Bacteria; Terrabacteria group; Cyanobacteria/Melainabacteria group; Cyanobacteria; Oscillatoriophycideae; Oscillatoriales; Oscillatoriaceae; Moorea; Moorea producens;	1155739	134	0.002479	0.005205	0	5	2.7e-05	2.7e-05	0	0	0	0	0
Bacteria;Actinobacteria;Actinobacteria;Streptomycetales;Streptomycetaceae;Streptomyces;Streptomyces sp. NRRL F-2747;	1463843	134	0.002479	0.005205	0	0	0	0	0	0	0	0	0
Bacteria;Proteobacteria;Gammaproteobacteria;Enterobacterales;Enterobacteriaceae;Raoultella;Raoultella ornithinolytica;	54291	133	0.002461	0.005166	0.006849	0	0	0	0	0	0	0	0
Bacteria;Proteobacteria;Gammaproteobacteria;Oceanospirillales;Oceanospirillaceae;Marinobacterium;Marinobacterium profundum;	1714300	133	0.002461	0.005166	0.006849	0	0	0	0	0	0	0	0
Bacteria;Actinobacteria;Actinobacteria;Streptosporangiales;Thermomonosporaceae;Actinomadura;Actinomadura sp. 14C53;	2508997	133	0.002461	0.005166	0	0	0	0	0	0	0	0	0
Bacteria;Proteobacteria;Gammaproteobacteria;Chromatiales;Granulosicoccaceae;Sulfuriflexus;Sulfuriflexus mobilis;	1811807	132	0.002442	0.005128	0.006797	16	8.5e-05	8.6e-05	0.000332	0	0	0	0
cellular organisms; Bacteria; Proteobacteria; Gammaproteobacteria; unclassified Gammaproteobacteria; unclassified Gammaproteobacteria (miscellaneous); Gammaproteobacteria bacterium TMED78;	1986767	132	0.002442	0.005128	0.006797	0	0	0	0	0	0	0	0
Bacteria;Bacteroidetes;Flavobacteriia;Flavobacteriales;Flavobacteriaceae;Muriicola;Muriicola sp. MMS17-SY002;	2507538	132	0.002442	0.005128	0	0	0	0	0	0	0	0	0
Bacteria;Actinobacteria;Actinobacteria;Streptomycetales;Streptomycetaceae;Streptomyces;Streptomyces violaceoruber;	1935	131	0.002424	0.005089	0	0	0	0	0	0	0	0	0
cellular organisms; Bacteria; Proteobacteria; Betaproteobacteria; unclassified Betaproteobacteria; Candidatus Kinetoplastibacterium; Candidatus Kinetoplastibacterium crithidii;	33056	131	0.002424	0.005089	0.006746	2	1.1e-05	1.1e-05	4.2e-05	0	0	0	0
cellular organisms; Bacteria; Proteobacteria; Gammaproteobacteria; Cellvibrionales; unclassified Cellvibrionales; Cellvibrionales bacterium TMED79;	1986768	130	0.002405	0.00505	0.006694	0	0	0	0	0	0	0	0
Bacteria;Bacteroidetes;Flavobacteriia;Flavobacteriales;Flavobacteriaceae;Psychroflexus;Psychroflexus sp. MES1-P1E;	2058320	130	0.002405	0.00505	0	0	0	0	0	0	0	0	0
Bacteria;Firmicutes;Clostridia;Clostridiales;Clostridiaceae;Clostridium;Clostridium tertium;	1559	129	0.002387	0.005011	0	0	0	0	0	0	0	0	0
Bacteria;Bacteroidetes;Flavobacteriia;Flavobacteriales;Flavobacteriaceae;Cellulophaga;Cellulophaga lytica;	979	128	0.002368	0.004972	0	0	0	0	0	0	0	0	0
Bacteria;Proteobacteria;Gammaproteobacteria;Chromatiales;Ectothiorhodospiraceae;Thiohalospira;Thiohalospira halophila;	381300	126	0.002331	0.004894	0.006488	84	0.000449	0.000451	0.001745	0	0	0	0
cellular organisms; Archaea; TACK group; Thaumarchaeota; Nitrosopumilales; Nitrosopumilaceae; unclassified Nitrosopumilaceae; Nitrosopumilaceae archaeon;	2202732	126	0.002331	0	0	1	5e-06	0	0	0	0	0	0
Bacteria;Actinobacteria;Actinobacteria;Micrococcales;Brevibacteriaceae;Brevibacterium;Brevibacterium aurantiacum;	273384	125	0.002313	0.004856	0	173	0.000924	0.000929	0	0	0	0	0
Bacteria;Proteobacteria;Gammaproteobacteria;Thiotrichales;Thiotrichaceae;Candidatus Marithrix;Candidatus Marithrix sp. Canyon 246;	1827136	125	0.002313	0.004856	0.006437	78	0.000416	0.000419	0.001621	0	0	0	0
Bacteria;Proteobacteria;Deltaproteobacteria;Myxococcales;Myxococcaceae;Corallococcus;Corallococcus exercitus;	2316736	125	0.002313	0.004856	0.006437	0	0	0	0	0	0	0	0
Bacteria;Bacteroidetes;Flavobacteriia;Flavobacteriales;Flavobacteriaceae;Formosa;Formosa sp. Hel1_31_208;	1798225	123	0.002276	0.004778	0	6	3.2e-05	3.2e-05	0	0	0	0	0
Bacteria;Firmicutes;Clostridia;Clostridiales;Hungateiclostridiaceae;Ruminiclostridium;Ruminiclostridium cellobioparum;	29355	122	0.002257	0.004739	0	0	0	0	0	0	0	0	0
Bacteria;Proteobacteria;Gammaproteobacteria;Alteromonadales;Alteromonadaceae;Glaciecola;Glaciecola nitratireducens;	300231	121	0.002239	0.0047	0.006231	7	3.7e-05	3.8e-05	0.000145	0	0	0	0
cellular organisms; Bacteria; Proteobacteria; delta/epsilon subdivisions; Deltaproteobacteria; unclassified Deltaproteobacteria; unclassified Deltaproteobacteria (miscellaneous); Deltaproteobacteria bacterium CG07_land_8_20_14_0_80_60_11;	1973972	121	0.002239	0.0047	0.006231	0	0	0	0	0	0	0	0
cellular organisms; Bacteria; Proteobacteria; Betaproteobacteria; unclassified Betaproteobacteria; unclassified Betaproteobacteria (miscellaneous); Betaproteobacteria bacterium HGW-Betaproteobacteria-20;	2013712	121	0.002239	0.0047	0.006231	5	2.7e-05	2.7e-05	0.000104	0	0	0	0
Bacteria;Actinobacteria;Actinobacteria;Streptosporangiales;Streptosporangiaceae;Desertiactinospora;Desertiactinospora gelatinilytica;	2666298	121	0.002239	0.0047	0	1	5e-06	5e-06	0	0	0	0	0
Bacteria;Proteobacteria;Epsilonproteobacteria;Campylobacterales;Helicobacteraceae;Helicobacter;Helicobacter pylori;	210	120	0.00222	0.004661	0.006179	248	0.001324	0.001331	0.005153	0	0	0	0
Bacteria;Proteobacteria;Alphaproteobacteria;Pelagibacterales;Pelagibacteraceae;Candidatus Pelagibacter;Candidatus Pelagibacter sp. HIMB1321;	1388755	120	0.00222	0.004661	0.006179	3	1.6e-05	1.6e-05	6.2e-05	0	0	0	0
Bacteria;Proteobacteria;Betaproteobacteria;Neisseriales;Neisseriaceae;Neisseria;Neisseria gonorrhoeae;	485	119	0.002202	0.004623	0.006128	6	3.2e-05	3.2e-05	0.000125	1	2e-05	2e-05	2.7e-05
Bacteria;Proteobacteria;Gammaproteobacteria;Vibrionales;Vibrionaceae;Vibrio;Vibrio vulnificus;	672	119	0.002202	0.004623	0.006128	0	0	0	0	0	0	0	0
Bacteria;Proteobacteria;Alphaproteobacteria;Pelagibacterales;Pelagibacteraceae;Candidatus Pelagibacter;Candidatus Pelagibacter sp. TMED165;	1986804	119	0.002202	0.004623	0.006128	0	0	0	0	0	0	0	0
cellular organisms; Bacteria; PVC group; Planctomycetes; Planctomycetia; Planctomycetales; Planctomycetaceae; unclassified Planctomycetaceae; Planctomycetaceae bacterium TMED10;	1986833	119	0.002202	0.004623	0	7536	0.040238	0.040457	0	0	0	0	0
Bacteria;Actinobacteria;Actinobacteria;Actinomycetales;Actinomycetaceae;Mobiluncus;Mobiluncus mulieris;	2052	118	0.002183	0.004584	0	5	2.7e-05	2.7e-05	0	0	0	0	0
Bacteria;Proteobacteria;Gammaproteobacteria;Enterobacterales;Erwiniaceae;Buchnera;Buchnera aphidicola;	9	117	0.002165	0.004545	0.006025	20	0.000107	0.000107	0.000416	24	0.000471	0.000473	0.000653
cellular organisms; Bacteria; FCB group; Bacteroidetes/Chlorobi group; Bacteroidetes; Sphingobacteriia; unclassified Sphingobacteriia; Sphingobacteriia bacterium 32-37-4;	1970574	117	0.002165	0.004545	0	0	0	0	0	0	0	0	0
Bacteria;Actinobacteria;Actinobacteria;Micromonosporales;Micromonosporaceae;Micromonospora;Micromonospora ureilytica;	709868	115	0.002128	0.004467	0	0	0	0	0	0	0	0	0
cellular organisms; Bacteria; FCB group; Bacteroidetes/Chlorobi group; Bacteroidetes; Flavobacteriia; Flavobacteriales; Flavobacteriaceae; unclassified Flavobacteriaceae; Flavobacteriaceae bacterium TMED171;	1986706	115	0.002128	0.004467	0	42	0.000224	0.000225	0	0	0	0	0
Bacteria;Proteobacteria;Betaproteobacteria;Rhodocyclales;Zoogloeaceae;Azoarcus;Azoarcus sp. DD4;	2027405	115	0.002128	0.004467	0.005922	0	0	0	0	0	0	0	0
Bacteria;Bacteroidetes;Flavobacteriia;Flavobacteriales;Flavobacteriaceae;Zobellia;Zobellia laminariae;	248906	113	0.002091	0.004389	0	0	0	0	0	0	0	0	0
Bacteria;Bacteroidetes;Flavobacteriia;Flavobacteriales;Flavobacteriaceae;Flavicella;Flavicella marina;	1475951	112	0.002072	0.004351	0	0	0	0	0	0	0	0	0
cellular organisms; Bacteria; Proteobacteria; Alphaproteobacteria; Rickettsiales; unclassified Rickettsiales; unclassified Rickettsiales (miscellaneous); Rickettsiales bacterium TMED127;	1986866	111	0.002054	0.004312	0.005716	29	0.000155	0.000156	0.000603	0	0	0	0
Bacteria;Proteobacteria;Gammaproteobacteria;Oceanospirillales;Halomonadaceae;Halomonas;Halomonas smyrnensis;	720605	110	0.002035	0.004273	0.005664	1	5e-06	5e-06	2.1e-05	0	0	0	0
cellular organisms; Bacteria; FCB group; Bacteroidetes/Chlorobi group; Bacteroidetes; Flavobacteriia; Flavobacteriales; Cryomorphaceae; unclassified Cryomorphaceae; Cryomorphaceae bacterium BACL22 MAG-120619-bin32;	1655630	110	0.002035	0.004273	0	70	0.000374	0.000376	0	0	0	0	0
cellular organisms; Bacteria; FCB group; Bacteroidetes/Chlorobi group; Bacteroidetes; unclassified Bacteroidetes; unclassified Bacteroidetes (miscellaneous); Bacteroidetes bacterium 4572_112;	1971630	110	0.002035	0.004273	0	69	0.000368	0.00037	0	0	0	0	0
Bacteria;Proteobacteria;Betaproteobacteria;Burkholderiales;Oxalobacteraceae;Janthinobacterium;Janthinobacterium sp. HH106;	1537278	109	0.002017	0.004234	0.005613	2	1.1e-05	1.1e-05	4.2e-05	0	0	0	0
Bacteria;Firmicutes;Bacilli;Bacillales;Thermoactinomycetaceae;Seinonella;Seinonella peptonophila;	112248	107	0.00198	0.004156	0	2	1.1e-05	1.1e-05	0	0	0	0	0
Bacteria;Proteobacteria;Alphaproteobacteria;Pelagibacterales;Pelagibacteraceae;Candidatus Pelagibacter;Candidatus Pelagibacter sp. RS40;	1977865	107	0.00198	0.004156	0.00551	8	4.3e-05	4.3e-05	0.000166	0	0	0	0
Bacteria;Bacteroidetes;Flavobacteriia;Flavobacteriales;Flavobacteriaceae;Kriegella;Kriegella aquimaris;	192904	106	0.001961	0.004118	0	0	0	0	0	0	0	0	0
Bacteria;Proteobacteria;Betaproteobacteria;Burkholderiales;Alcaligenaceae;Bordetella;Bordetella sp. FB-8;	1159870	106	0.001961	0.004118	0.005458	1	5e-06	5e-06	2.1e-05	0	0	0	0
Bacteria;Planctomycetes;Planctomycetia;Planctomycetales;Planctomycetaceae;Planctomyces;Planctomyces bekefii;	1653850	106	0.001961	0.004118	0	228	0.001217	0.001224	0	0	0	0	0
cellular organisms; Bacteria; Proteobacteria; Alphaproteobacteria; Pelagibacterales; Pelagibacteraceae; unclassified Pelagibacteraceae; Pelagibacteraceae bacterium BACL20 MAG-120920-bin64;	1655618	106	0.001961	0.004118	0.005458	0	0	0	0	0	0	0	0
Bacteria;Actinobacteria;Actinobacteria;Streptomycetales;Streptomycetaceae;Streptomyces;Streptomyces sp. NRRL F-4474;	1463851	105	0.001943	0.004079	0	0	0	0	0	0	0	0	0
Bacteria;Actinobacteria;Actinobacteria;Streptomycetales;Streptomycetaceae;Streptomyces;Streptomyces sp. NRRL F-2580;	1463841	104	0.001924	0.00404	0	0	0	0	0	0	0	0	0
Bacteria;Bacteroidetes;Flavobacteriia;Flavobacteriales;Flavobacteriaceae;Nonlabens;Nonlabens marinus;	930802	103	0.001906	0.004001	0	0	0	0	0	0	0	0	0
cellular organisms; Bacteria; Proteobacteria; Gammaproteobacteria; Thiotrichales; unclassified Thiotrichales; unclassified Thiotrichales (miscellaneous); Thiotrichales bacterium HS_08;	1899563	103	0.001906	0.004001	0.005304	1	5e-06	5e-06	2.1e-05	0	0	0	0
cellular organisms; Bacteria; Proteobacteria; Alphaproteobacteria; Rhizobiales; unclassified Rhizobiales; unclassified Rhizobiales (miscellaneous); Rhizobiales bacterium;	1909294	103	0.001906	0.004001	0.005304	4727	0.02524	0.025377	0.098225	2	3.9e-05	3.9e-05	5.4e-05
cellular organisms; Bacteria; Proteobacteria; Betaproteobacteria; Burkholderiales; Alcaligenaceae; unclassified Alcaligenaceae; Alcaligenaceae bacterium;	2021368	103	0.001906	0.004001	0.005304	1	5e-06	5e-06	2.1e-05	0	0	0	0
cellular organisms; Bacteria; Proteobacteria; Gammaproteobacteria; unclassified Gammaproteobacteria; Candidatus Kentron; unclassified Candidatus Kentron; Candidatus Kentron sp. LFY;	2126342	103	0.001906	0.004001	0.005304	0	0	0	0	0	0	0	0
cellular organisms; Bacteria; Proteobacteria; Gammaproteobacteria; unclassified Gammaproteobacteria; sulfur-oxidizing symbionts; Solemya pervernicosa gill symbiont;	642797	102	0.001887	0.003962	0.005252	2	1.1e-05	1.1e-05	4.2e-05	3	5.9e-05	5.9e-05	8.2e-05
cellular organisms; Bacteria; Proteobacteria; Gammaproteobacteria; Enterobacterales; Enterobacteriaceae; unclassified Enterobacteriaceae; [Erwinia] teleogrylli;	1384589	102	0.001887	0.003962	0.005252	0	0	0	0	0	0	0	0
cellular organisms; Bacteria; Proteobacteria; Betaproteobacteria; Burkholderiales; unclassified Burkholderiales; Burkholderiales Genera incertae sedis; Thiomonas; unclassified Thiomonas; Thiomonas sp. 13-64-67;	1970447	102	0.001887	0.003962	0.005252	0	0	0	0	0	0	0	0
Bacteria;Bacteroidetes;Cytophagia;Cytophagales;Hymenobacteraceae;Adhaeribacter;Adhaeribacter sp. HMF7616;	2072847	102	0.001887	0.003962	0	2	1.1e-05	1.1e-05	0	0	0	0	0
Bacteria;Proteobacteria;Gammaproteobacteria;Cardiobacteriales;Cardiobacteriaceae;Suttonella;Suttonella indologenes;	13276	99	0.001832	0.003846	0.005098	1	5e-06	5e-06	2.1e-05	0	0	0	0
Bacteria;Proteobacteria;Gammaproteobacteria;Vibrionales;Vibrionaceae;Vibrio;Vibrio ponticus;	265668	99	0.001832	0.003846	0.005098	0	0	0	0	0	0	0	0
Bacteria;Proteobacteria;Gammaproteobacteria;Chromatiales;Chromatiaceae;Thiodictyon;Candidatus Thiodictyon syntrophicum;	1166950	99	0.001832	0.003846	0.005098	2	1.1e-05	1.1e-05	4.2e-05	0	0	0	0
cellular organisms; Bacteria; unclassified Bacteria; Bacteria candidate phyla; Patescibacteria group; Parcubacteria group; Candidatus Parcubacteria; unclassified Parcubacteria; Parcubacteria bacterium DG_74_2;	1703766	99	0.001832	0.003846	0	0	0	0	0	0	0	0	0
Bacteria;Proteobacteria;Deltaproteobacteria;Myxococcales;Myxococcaceae;Corallococcus;Corallococcus sp. AB032C;	2316717	99	0.001832	0.003846	0.005098	0	0	0	0	0	0	0	0
Bacteria;Tenericutes;Mollicutes;Entomoplasmatales;Spiroplasmataceae;Spiroplasma;Spiroplasma turonicum;	216946	98	0.001813	0.003807	0	0	0	0	0	0	0	0	0
cellular organisms; Bacteria; Terrabacteria group; Actinobacteria; Actinobacteria; Candidatus Actinomarinidae; Candidatus Actinomarinales; unclassified Candidatus Actinomarinales; Candidatus Actinomarinales bacterium MED-G02;	1986262	98	0.001813	0.003807	0	0	0	0	0	0	0	0	0
cellular organisms; Bacteria; FCB group; Bacteroidetes/Chlorobi group; Bacteroidetes; Flavobacteriia; Flavobacteriales; unclassified Flavobacteriales; unclassified Flavobacteriales (miscellaneous); Flavobacteriales bacterium TMED123;	1986721	98	0.001813	0.003807	0	5	2.7e-05	2.7e-05	0	1	2e-05	2e-05	0
cellular organisms; Bacteria; Proteobacteria; Gammaproteobacteria; unclassified Gammaproteobacteria; unclassified Gammaproteobacteria (miscellaneous); Gammaproteobacteria bacterium TMED186;	1986743	98	0.001813	0.003807	0.005046	0	0	0	0	0	0	0	0
cellular organisms; Bacteria; Nitrospirae; unclassified Nitrospirae; Nitrospirae bacterium;	2026887	98	0.001813	0.003807	0	2965	0.015832	0.015918	0	3	5.9e-05	5.9e-05	0
Bacteria;Bacteroidetes;Flavobacteriia;Flavobacteriales;Flavobacteriaceae;Formosa;Formosa maritima;	2592046	98	0.001813	0.003807	0	0	0	0	0	0	0	0	0
Bacteria;Actinobacteria;Actinobacteria;Streptomycetales;Streptomycetaceae;Streptomyces;Streptomyces sp. MZ03-37;	2595054	98	0.001813	0.003807	0	0	0	0	0	0	0	0	0
cellular organisms; Bacteria; Proteobacteria; Alphaproteobacteria; unclassified Alphaproteobacteria; PS1 clade; alpha proteobacterium IMCC14465;	1220535	96	0.001776	0.003729	0.004943	2	1.1e-05	1.1e-05	4.2e-05	0	0	0	0
Bacteria;Actinobacteria;Actinobacteria;Streptomycetales;Streptomycetaceae;Streptomyces;Streptomyces sp. NRRL F-5126;	1463857	96	0.001776	0.003729	0	0	0	0	0	1	2e-05	2e-05	0
Bacteria;Proteobacteria;Betaproteobacteria;Burkholderiales;Burkholderiaceae;Paraburkholderia;Candidatus Paraburkholderia kirkii;	198822	95	0.001758	0.00369	0.004892	0	0	0	0	0	0	0	0
Bacteria;Actinobacteria;Actinobacteria;Streptomycetales;Streptomycetaceae;Streptomyces;Streptomyces sp. NRRL B-11253;	1463826	95	0.001758	0.00369	0	0	0	0	0	0	0	0	0
Bacteria;Firmicutes;Clostridia;Halanaerobiales;Halanaerobiaceae;Halanaerobium;Halanaerobium sp. 4-GBenrich;	1884872	95	0.001758	0.00369	0	0	0	0	0	0	0	0	0
Bacteria;Proteobacteria;Gammaproteobacteria;Enterobacterales;Enterobacteriaceae;Enterobacter;Enterobacter cloacae;	550	93	0.001721	0.003613	0.004789	90	0.000481	0.000483	0.00187	0	0	0	0
Bacteria;Proteobacteria;Gammaproteobacteria;Alteromonadales;Pseudoalteromonadaceae;Pseudoalteromonas;Pseudoalteromonas piscicida;	43662	93	0.001721	0.003613	0.004789	0	0	0	0	0	0	0	0
Bacteria;Bacteroidetes;Bacteroidia;Bacteroidales;Prevotellaceae;Prevotella;Prevotella micans;	189723	93	0.001721	0.003613	0	0	0	0	0	0	0	0	0
cellular organisms; Bacteria; Proteobacteria; Betaproteobacteria; Nitrosomonadales; unclassified Nitrosomonadales; Methylophilales bacterium LSUCC0135;	1778481	93	0.001721	0.003613	0.004789	13	6.9e-05	7e-05	0.00027	0	0	0	0
cellular organisms; Bacteria; Proteobacteria; Alphaproteobacteria; Pelagibacterales; Pelagibacteraceae; unclassified Pelagibacteraceae; Pelagibacteraceae bacterium TMED233;	1986814	93	0.001721	0.003613	0.004789	0	0	0	0	0	0	0	0
Bacteria;Proteobacteria;Alphaproteobacteria;Rhodospirillales;Acetobacteraceae;Roseomonas;Roseomonas mucosa;	207340	92	0.001702	0.003574	0.004737	0	0	0	0	0	0	0	0
cellular organisms; Bacteria; Proteobacteria; Alphaproteobacteria; Rhodobacterales; Rhodobacteraceae; unclassified Rhodobacteraceae; Rhodobacteraceae bacterium MED-G07;	1986241	92	0.001702	0.003574	0.004737	0	0	0	0	0	0	0	0
cellular organisms; Bacteria; Proteobacteria; Betaproteobacteria; Nitrosomonadales; unclassified Nitrosomonadales; Nitrosomonadales bacterium;	2026761	92	0.001702	0.003574	0.004737	7	3.7e-05	3.8e-05	0.000145	0	0	0	0
Bacteria;Bacteroidetes;Flavobacteriia;Flavobacteriales;Flavobacteriaceae;Polaribacter;Polaribacter sp. DBTF-3;	2304626	91	0.001684	0.003535	0	0	0	0	0	0	0	0	0
Bacteria;Firmicutes;Clostridia;Clostridiales;Lachnospiraceae;Enterocloster;Enterocloster clostridioformis;	1531	90	0.001665	0.003496	0	0	0	0	0	0	0	0	0
cellular organisms; Bacteria; unclassified Bacteria; Bacteria candidate phyla; Patescibacteria group; Parcubacteria group; Candidatus Magasanikbacteria; Candidatus Magasanikbacteria bacterium RIFOXYC2_FULL_39_8;	1798702	89	0.001647	0.003457	0	0	0	0	0	0	0	0	0
cellular organisms; Bacteria; Proteobacteria; Alphaproteobacteria; Rhodospirillales; Rhodospirillaceae; unclassified Rhodospirillaceae; Rhodospirillaceae bacterium;	1898112	89	0.001647	0.003457	0.004583	2435	0.013002	0.013072	0.050598	3	5.9e-05	5.9e-05	8.2e-05
cellular organisms; Bacteria; Proteobacteria; Betaproteobacteria; Neisseriales; Neisseriaceae; unclassified Neisseriaceae; Neisseriaceae bacterium;	2014784	89	0.001647	0.003457	0.004583	18	9.6e-05	9.7e-05	0.000374	0	0	0	0
cellular organisms; Bacteria; Proteobacteria; Gammaproteobacteria; unclassified Gammaproteobacteria; unclassified Gammaproteobacteria (miscellaneous); Gammaproteobacteria bacterium RIFCSPLOWO2_02_FULL_57_10;	1798299	88	0.001628	0.003418	0.004531	1028	0.005489	0.005519	0.021361	0	0	0	0
Bacteria;Bacteroidetes;Bacteroidia;Bacteroidales;Bacteroidaceae;Bacteroides;Bacteroides thetaiotaomicron;	818	86	0.001591	0.003341	0	0	0	0	0	1	2e-05	2e-05	0
cellular organisms; Bacteria; FCB group; Bacteroidetes/Chlorobi group; Bacteroidetes; Bacteroidia; Bacteroidales; unclassified Bacteroidales; Candidatus Symbiothrix; Candidatus Symbiothrix dinenymphae;	467085	86	0.001591	0.003341	0	0	0	0	0	0	0	0	0
Bacteria;Verrucomicrobia;Verrucomicrobiae;Verrucomicrobiales;Rubritaleaceae;Rubritalea;Rubritalea profundi;	1658618	86	0.001591	0.003341	0	82	0.000438	0.00044	0	0	0	0	0
Bacteria;Proteobacteria;Betaproteobacteria;Burkholderiales;Burkholderiaceae;Polynucleobacter;Polynucleobacter duraquae;	1835254	86	0.001591	0.003341	0.004428	2	1.1e-05	1.1e-05	4.2e-05	0	0	0	0
cellular organisms; Bacteria; Proteobacteria; Betaproteobacteria; Burkholderiales; unclassified Burkholderiales; unclassified Burkholderiales (miscellaneous); Burkholderiales bacterium;	1891238	85	0.001573	0.003302	0.004377	138	0.000737	0.000741	0.002868	1	2e-05	2e-05	2.7e-05
Bacteria;Actinobacteria;Actinobacteria;Pseudonocardiales;Pseudonocardiaceae;Lentzea;Lentzea jiangxiensis;	641025	84	0.001554	0.003263	0	1	5e-06	5e-06	0	0	0	0	0
Eukaryota;Mucoromycota;Glomeromycetes;Diversisporales;Diversisporaceae;Diversispora;Diversispora epigaea;	1348612	84	0.001554	0	0	0	0	0	0	0	0	0	0
Eukaryota;Chlorophyta;Chloropicophyceae;Chloropicales;Chloropicaceae;Chloropicon;Chloropicon primus;	1764295	82	0.001517	0	0	962	0.005137	0	0	0	0	0	0
cellular organisms; Bacteria; FCB group; Bacteroidetes/Chlorobi group; Bacteroidetes; Flavobacteriia; Flavobacteriales; Flavobacteriaceae; unclassified Flavobacteriaceae; Flavobacteriaceae bacterium TMED147;	1986705	82	0.001517	0.003185	0	1	5e-06	5e-06	0	0	0	0	0
cellular organisms; Bacteria; Proteobacteria; Gammaproteobacteria; unclassified Gammaproteobacteria; unclassified Gammaproteobacteria (miscellaneous); Gammaproteobacteria bacterium LSUCC0096;	1778464	81	0.001499	0.003146	0.004171	4	2.1e-05	2.1e-05	8.3e-05	1	2e-05	2e-05	2.7e-05
cellular organisms; Bacteria; PVC group; Planctomycetes; Candidatus Brocadiae; unclassified Candidatus Brocadiae; Candidatus Brocadiae bacterium;	2517210	81	0.001499	0.003146	0	328	0.001751	0.001761	0	0	0	0	0
Bacteria;Proteobacteria;Alphaproteobacteria;Rhodospirillales;Rhodospirillaceae;Defluviicoccus;Candidatus Defluviicoccus seviourii;	2565273	80	0.00148	0.003108	0.00412	0	0	0	0	0	0	0	0
Bacteria;Proteobacteria;Alphaproteobacteria;Rhodobacterales;Hyphomonadaceae;Hellea;Hellea balneolensis;	287478	79	0.001462	0.003069	0.004068	6	3.2e-05	3.2e-05	0.000125	0	0	0	0
Bacteria;Proteobacteria;Alphaproteobacteria;Rhizobiales;Beijerinckiaceae;Methylocella;Methylocella tundrae;	227605	78	0.001443	0.00303	0.004017	10	5.3e-05	5.4e-05	0.000208	0	0	0	0
Bacteria;Proteobacteria;Alphaproteobacteria;Sphingomonadales;Erythrobacteraceae;Porphyrobacter;Porphyrobacter donghaensis;	267135	78	0.001443	0.00303	0.004017	0	0	0	0	0	0	0	0
Bacteria;Actinobacteria;Actinobacteria;Micromonosporales;Micromonosporaceae;Micromonospora;Micromonospora orduensis;	1420891	78	0.001443	0.00303	0	0	0	0	0	0	0	0	0
cellular organisms; Bacteria; FCB group; Bacteroidetes/Chlorobi group; Bacteroidetes; Flavobacteriia; Flavobacteriales; Flavobacteriaceae; unclassified Flavobacteriaceae; Flavobacteriaceae bacterium TMED200;	1986708	78	0.001443	0.00303	0	0	0	0	0	0	0	0	0
Bacteria;Proteobacteria;Alphaproteobacteria;Pelagibacterales;Pelagibacteraceae;Candidatus Pelagibacter;Candidatus Pelagibacter sp. TMED166;	1986805	78	0.001443	0.00303	0.004017	0	0	0	0	0	0	0	0
cellular organisms; Bacteria; Proteobacteria; Betaproteobacteria; Nitrosomonadales; Sterolibacteriaceae; unclassified Sterolibacteriaceae; Sterolibacteriaceae bacterium M52;	2496847	78	0.001443	0.00303	0.004017	7	3.7e-05	3.8e-05	0.000145	100	0.001964	0.001973	0.002722
cellular organisms; Bacteria; Proteobacteria; Gammaproteobacteria; Cellvibrionales; Spongiibacteraceae; unclassified Spongiibacteraceae; BD1-7 clade; marine gamma proteobacterium HTCC2143;	247633	77	0.001425	0.002991	0.003965	1089	0.005815	0.005846	0.022629	0	0	0	0
Bacteria;Actinobacteria;Actinobacteria;Streptomycetales;Streptomycetaceae;Streptomyces;Streptomyces sp. NRRL F-2890;	1463845	77	0.001425	0.002991	0	0	0	0	0	0	0	0	0
Bacteria;Proteobacteria;Alphaproteobacteria;Pelagibacterales;Pelagibacteraceae;Candidatus Pelagibacter;Candidatus Pelagibacter sp. TMED197;	1986808	77	0.001425	0.002991	0.003965	0	0	0	0	0	0	0	0
cellular organisms; Bacteria; PVC group; Verrucomicrobia; Opitutae; unclassified Opitutae; Opitutae bacterium TMED67;	1986877	77	0.001425	0.002991	0	101	0.000539	0.000542	0	0	0	0	0
cellular organisms; Bacteria; FCB group; Bacteroidetes/Chlorobi group; Bacteroidetes; Saprospiria; Saprospirales; Lewinellaceae; unclassified Lewinellaceae; Lewinellaceae bacterium SD302;	2014804	77	0.001425	0.002991	0	238	0.001271	0.001278	0	0	0	0	0
cellular organisms; Bacteria; unclassified Bacteria; Bacteria candidate phyla; Patescibacteria group; Parcubacteria group; Candidatus Wolfebacteria; Candidatus Wolfebacteria bacterium;	2030812	77	0.001425	0.002991	0	0	0	0	0	0	0	0	0
Bacteria;Bacteroidetes;Flavobacteriia;Flavobacteriales;Flavobacteriaceae;Seonamhaeicola;Seonamhaeicola sp. W255;	2528206	77	0.001425	0.002991	0	0	0	0	0	0	0	0	0
Bacteria;Firmicutes;Bacilli;Bacillales;Bacillaceae;Oceanobacillus;Oceanobacillus bengalensis;	1435466	76	0.001406	0.002952	0	0	0	0	0	0	0	0	0
Bacteria;Bacteroidetes;Flavobacteriia;Flavobacteriales;Flavobacteriaceae;Flavobacterium;Flavobacterium sp. SNL9;	2608000	76	0.001406	0.002952	0	0	0	0	0	0	0	0	0
cellular organisms; Bacteria; Terrabacteria group; Actinobacteria; Actinobacteria; Actinomycetales; unclassified Actinomycetales; unclassified Actinomycetales (miscellaneous); Actinomycetales bacterium;	1911520	75	0.001388	0.002913	0	526	0.002809	0.002824	0	0	0	0	0
cellular organisms; Bacteria; FCB group; Bacteroidetes/Chlorobi group; Bacteroidetes; Flavobacteriia; Flavobacteriales; Flavobacteriaceae; unclassified Flavobacteriaceae; Flavobacteriaceae bacterium TMED81;	1986719	75	0.001388	0.002913	0	0	0	0	0	0	0	0	0
cellular organisms; Bacteria; Proteobacteria; Gammaproteobacteria; unclassified Gammaproteobacteria; unclassified Gammaproteobacteria (miscellaneous); Gammaproteobacteria bacterium TMED95;	1986771	75	0.001388	0.002913	0.003862	14	7.5e-05	7.5e-05	0.000291	0	0	0	0
Bacteria;Bacteroidetes;Sphingobacteriia;Sphingobacteriales;Sphingobacteriaceae;Sphingobacterium;Sphingobacterium composti Ten et al. 2007 non Yoo et al. 2007;	363260	73	0.001351	0.002836	0	5	2.7e-05	2.7e-05	0	0	0	0	0
Bacteria;Proteobacteria;Gammaproteobacteria;Enterobacterales;Enterobacteriaceae;Enterobacter;Enterobacter hormaechei;	158836	72	0.001332	0.002797	0.003708	0	0	0	0	0	0	0	0
Bacteria;Proteobacteria;Gammaproteobacteria;Pseudomonadales;Pseudomonadaceae;Pseudomonas;Pseudomonas fluorescens;	294	71	0.001314	0.002758	0.003656	23	0.000123	0.000123	0.000478	117	0.002297	0.002308	0.003185
Bacteria;Proteobacteria;Hydrogenophilalia;Hydrogenophilales;Hydrogenophilaceae;Tepidiphilus;Tepidiphilus margaritifer;	203471	71	0.001314	0.002758	0.003656	2	1.1e-05	1.1e-05	4.2e-05	0	0	0	0
cellular organisms; Bacteria; Proteobacteria; Alphaproteobacteria; Pelagibacterales; Pelagibacteraceae; unclassified Pelagibacteraceae; Pelagibacteraceae bacterium TMED259;	1986821	71	0.001314	0.002758	0.003656	22543	0.120368	0.121023	0.468435	0	0	0	0
Bacteria;Proteobacteria;Alphaproteobacteria;Pelagibacterales;Pelagibacteraceae;Candidatus Pelagibacter;Candidatus Pelagibacter sp. TMED263;	1986822	71	0.001314	0.002758	0.003656	0	0	0	0	0	0	0	0
Bacteria;Proteobacteria;Alphaproteobacteria;Rhodobacterales;Rhodobacteraceae;Roseovarius;Roseovarius indicus;	540747	69	0.001277	0.00268	0.003553	11	5.9e-05	5.9e-05	0.000229	0	0	0	0
cellular organisms; Bacteria; FCB group; Bacteroidetes/Chlorobi group; Bacteroidetes; unclassified Bacteroidetes; unclassified Bacteroidetes (miscellaneous); Bacteroidetes bacterium OLB11;	1617422	69	0.001277	0.00268	0	141	0.000753	0.000757	0	0	0	0	0
Bacteria;Proteobacteria;Gammaproteobacteria;Thiotrichales;Piscirickettsiaceae;Cycloclasticus;Cycloclasticus sp. symbiont of Poecilosclerida sp. M;	1840537	69	0.001277	0.00268	0.003553	5	2.7e-05	2.7e-05	0.000104	0	0	0	0
Bacteria;Proteobacteria;Betaproteobacteria;Burkholderiales;Alcaligenaceae;Pusillimonas;Pusillimonas sp. YR330;	2135726	69	0.001277	0.00268	0.003553	3	1.6e-05	1.6e-05	6.2e-05	0	0	0	0
Bacteria;Bacteroidetes;Flavobacteriia;Flavobacteriales;Flavobacteriaceae;Ulvibacterium;Ulvibacterium marinum;	2419782	69	0.001277	0.00268	0	1	5e-06	5e-06	0	0	0	0	0
Bacteria;Proteobacteria;Alphaproteobacteria;Rhodobacterales;Rhodobacteraceae;Phaeobacter;Phaeobacter inhibens;	221822	68	0.001258	0.002641	0.003502	72	0.000384	0.000387	0.001496	0	0	0	0
cellular organisms; Archaea; Euryarchaeota; Diaforarchaea group; Thermoplasmata; Thermoplasmatales; unclassified Thermoplasmatales; unclassified Thermoplasmatales (miscellaneous); Thermoplasmatales archaeon SG8-52-3;	1803818	68	0.001258	0	0	19	0.000101	0	0	0	0	0	0
Bacteria;Proteobacteria;Deltaproteobacteria;Desulfobacterales;Desulfobacteraceae;Desulfobacterium;Desulfobacterium vacuolatum;	2298	67	0.00124	0.002603	0.00345	5	2.7e-05	2.7e-05	0.000104	0	0	0	0
cellular organisms; Bacteria; Proteobacteria; Betaproteobacteria; Burkholderiales; unclassified Burkholderiales; Burkholderiales Genera incertae sedis; Piscinibacter; Piscinibacter defluvii;	1796922	67	0.00124	0.002603	0.00345	1	5e-06	5e-06	2.1e-05	0	0	0	0
Bacteria;Actinobacteria;Actinobacteria;Corynebacteriales;Gordoniaceae;Gordonia;Gordonia sp. 852002-50816_SCH5313054-a;	1834091	66	0.001221	0.002564	0	0	0	0	0	0	0	0	0
Bacteria;Actinobacteria;Actinobacteria;Streptomycetales;Streptomycetaceae;Streptomyces;Streptomyces brasiliensis;	1954	65	0.001203	0.002525	0	0	0	0	0	0	0	0	0
Bacteria;Firmicutes;Clostridia;Clostridiales;Lachnospiraceae;Lacrimispora;Lacrimispora amygdalina;	253257	65	0.001203	0.002525	0	0	0	0	0	0	0	0	0
cellular organisms; Bacteria; unclassified Bacteria; Bacteria candidate phyla; Candidatus Saccharibacteria; TM7 phylum sp. oral taxon 352;	713054	65	0.001203	0.002525	0	4	2.1e-05	2.1e-05	0	0	0	0	0
Bacteria;Proteobacteria;Gammaproteobacteria;Chromatiales;Ectothiorhodospiraceae;Spiribacter;Spiribacter salinus;	1335746	65	0.001203	0.002525	0.003347	0	0	0	0	0	0	0	0
cellular organisms; Bacteria; Proteobacteria; Betaproteobacteria; unclassified Betaproteobacteria; Candidatus Accumulibacter; unclassified Candidatus Accumulibacter; Candidatus Accumulibacter sp. BA-91;	1454002	65	0.001203	0.002525	0.003347	0	0	0	0	0	0	0	0
cellular organisms; Eukaryota; Sar; Alveolata; Perkinsozoa; Perkinsea; Perkinsida; Perkinsidae; Perkinsus; unclassified Perkinsus; Perkinsus sp. BL_2016;	2494336	65	0.001203	0	0	0	0	0	0	0	0	0	0
Bacteria;Proteobacteria;Alphaproteobacteria;Sphingomonadales;Sphingomonadaceae;Sphingomonas;Sphingomonas sp. CCH9-F2;	1768778	64	0.001184	0.002486	0.003296	0	0	0	0	0	0	0	0
cellular organisms; Bacteria; FCB group; Candidatus Cloacimonetes; Candidatus Cloacimonas; unclassified Candidatus Cloacimonas; Candidatus Cloacimonas sp. 4484_209;	1968525	64	0.001184	0.002486	0	0	0	0	0	0	0	0	0
cellular organisms; Bacteria; FCB group; Bacteroidetes/Chlorobi group; Bacteroidetes; Flavobacteriia; Flavobacteriales; Flavobacteriaceae; unclassified Flavobacteriaceae; Flavobacteriaceae bacterium CG_4_9_14_3_um_filter_33_16;	1973993	64	0.001184	0.002486	0	0	0	0	0	0	0	0	0
cellular organisms; Bacteria; FCB group; Bacteroidetes/Chlorobi group; Bacteroidetes; Flavobacteriia; Flavobacteriales; Flavobacteriaceae; unclassified Flavobacteriaceae; Flavobacteriaceae bacterium R33;	2697053	64	0.001184	0.002486	0	52	0.000278	0.000279	0	0	0	0	0
Bacteria;Proteobacteria;Gammaproteobacteria;Alteromonadales;Idiomarinaceae;Aliidiomarina;Aliidiomarina iranensis;	1434071	63	0.001166	0.002447	0.003244	15	8e-05	8.1e-05	0.000312	0	0	0	0
cellular organisms; Bacteria; PVC group; Planctomycetes; unclassified Planctomycetes; Planctomycetes bacterium;	2026780	63	0.001166	0.002447	0	334002	1.7834	1.7931	0	18	0.000353	0.000355	0
Bacteria;Bacteroidetes;Flavobacteriia;Flavobacteriales;Flavobacteriaceae;Mangrovimonas;Mangrovimonas sp. ST2L15;	1645916	62	0.001147	0.002408	0	0	0	0	0	0	0	0	0
cellular organisms; Bacteria; Proteobacteria; Alphaproteobacteria; Rhodobacterales; Rhodobacteraceae; unclassified Rhodobacteraceae; Rhodobacteraceae bacterium GS-10;	2692236	62	0.001147	0.002408	0.003193	1	5e-06	5e-06	2.1e-05	0	0	0	0
Bacteria;Proteobacteria;Gammaproteobacteria;Enterobacterales;Enterobacteriaceae;Shigella;Shigella sonnei;	624	61	0.001129	0.00237	0.003141	2	1.1e-05	1.1e-05	4.2e-05	0	0	0	0
Bacteria;Firmicutes;Clostridia;Clostridiales;Clostridiaceae;Clostridium;Clostridium cochlearium;	1494	61	0.001129	0.00237	0	0	0	0	0	0	0	0	0
Bacteria;Bacteroidetes;Flavobacteriia;Flavobacteriales;Flavobacteriaceae;Chryseobacterium;Chryseobacterium joostei;	112234	61	0.001129	0.00237	0	0	0	0	0	0	0	0	0
Bacteria;Actinobacteria;Actinobacteria;Streptomycetales;Streptomycetaceae;Streptomyces;Streptomyces specialis;	498367	61	0.001129	0.00237	0	0	0	0	0	0	0	0	0
Bacteria;Actinobacteria;Actinobacteria;Streptomycetales;Streptomycetaceae;Streptomyces;Streptomyces sp. NRRL F-2305;	1463840	61	0.001129	0.00237	0	0	0	0	0	0	0	0	0
Eukaryota;Ascomycota;Dothideomycetes;Pleosporales;Pleosporaceae;Stemphylium;Stemphylium lycopersici;	183478	60	0.00111	0	0	680	0.003631	0	0	0	0	0	0
Bacteria;Bacteroidetes;Flavobacteriia;Flavobacteriales;Flavobacteriaceae;Flavobacterium;Flavobacterium subsaxonicum;	426226	60	0.00111	0.002331	0	0	0	0	0	0	0	0	0
Bacteria;Bacteroidetes;Flavobacteriia;Flavobacteriales;Flavobacteriaceae;Sediminicola;Sediminicola sp. YIK13;	1453352	60	0.00111	0.002331	0	0	0	0	0	0	0	0	0
Bacteria;Firmicutes;Bacilli;Bacillales;Bacillaceae;Lysinibacillus;Lysinibacillus sp. AR18-8;	1889781	60	0.00111	0.002331	0	0	0	0	0	0	0	0	0
cellular organisms; Bacteria; FCB group; Bacteroidetes/Chlorobi group; Bacteroidetes; Flavobacteriia; Flavobacteriales; unclassified Flavobacteriales; unclassified Flavobacteriales (miscellaneous); Flavobacteriales bacterium MED-G22;	1986258	60	0.00111	0.002331	0	0	0	0	0	0	0	0	0
Bacteria;Proteobacteria;Alphaproteobacteria;Rhizobiales;Rhizobiaceae;Rhizobium;Rhizobium naphthalenivorans;	1118451	58	0.001073	0.002253	0.002987	18	9.6e-05	9.7e-05	0.000374	0	0	0	0
Bacteria;Bacteroidetes;Flavobacteriia;Flavobacteriales;Flavobacteriaceae;Pustulibacterium;Pustulibacterium marinum;	1224947	57	0.001055	0.002214	0	0	0	0	0	0	0	0	0
Bacteria;Bacteroidetes;Chitinophagia;Chitinophagales;Chitinophagaceae;Cnuella;Cnuella takakiae;	1302690	57	0.001055	0.002214	0	0	0	0	0	0	0	0	0
Eukaryota;Basidiomycota;Agaricomycetes;Agaricales;Lyophyllaceae;Termitomyces;Termitomyces sp. J132;	1306850	57	0.001055	0	0	0	0	0	0	0	0	0	0
Bacteria;Proteobacteria;Betaproteobacteria;Nitrosomonadales;Methylophilaceae;Methylovorus;Methylovorus sp. MM2;	1848038	57	0.001055	0.002214	0.002935	17	9.1e-05	9.1e-05	0.000353	490	0.009622	0.009667	0.013337
Bacteria;Proteobacteria;Gammaproteobacteria;Thiotrichales;Piscirickettsiaceae;Methylophaga;Methylophaga sp. 41_12_T18;	1856284	57	0.001055	0.002214	0.002935	3	1.6e-05	1.6e-05	6.2e-05	0	0	0	0
cellular organisms; Bacteria; FCB group; Bacteroidetes/Chlorobi group; Bacteroidetes; Flavobacteriia; Flavobacteriales; Flavobacteriaceae; unclassified Flavobacteriaceae; Flavobacteriaceae bacterium UR159;	2008672	57	0.001055	0.002214	0	0	0	0	0	0	0	0	0
Bacteria;Firmicutes;Bacilli;Bacillales;Staphylococcaceae;Staphylococcus;Staphylococcus epidermidis;	1282	56	0.001036	0.002175	0	7	3.7e-05	3.8e-05	0	0	0	0	0
cellular organisms; Archaea; Asgard group; Candidatus Heimdallarchaeota; Candidatus Heimdallarchaeota archaeon LC_3;	1841598	56	0.001036	0	0	0	0	0	0	0	0	0	0
Bacteria;Proteobacteria;Epsilonproteobacteria;Campylobacterales;Helicobacteraceae;Helicobacter;Helicobacter muridarum;	216	55	0.001018	0.002136	0.002832	15	8e-05	8.1e-05	0.000312	1	2e-05	2e-05	2.7e-05
Bacteria;Proteobacteria;Gammaproteobacteria;Vibrionales;Vibrionaceae;Vibrio;Vibrio crassostreae;	246167	55	0.001018	0.002136	0.002832	2	1.1e-05	1.1e-05	4.2e-05	0	0	0	0
cellular organisms; Bacteria; Proteobacteria; Betaproteobacteria; unclassified Betaproteobacteria; unclassified Betaproteobacteria (miscellaneous); Betaproteobacteria bacterium TMED41;	1986668	55	0.001018	0.002136	0.002832	2	1.1e-05	1.1e-05	4.2e-05	0	0	0	0
Bacteria;Proteobacteria;Gammaproteobacteria;Legionellales;Legionellaceae;Legionella;Legionella beliardensis;	91822	54	0.000999	0.002098	0.002781	3	1.6e-05	1.6e-05	6.2e-05	19	0.000373	0.000375	0.000517
Bacteria;Proteobacteria;Alphaproteobacteria;Rhizobiales;Rhizobiaceae;Ensifer;Ensifer sp. LC163;	1120652	54	0.000999	0.002098	0.002781	0	0	0	0	0	0	0	0
cellular organisms; Bacteria; FCB group; Bacteroidetes/Chlorobi group; Bacteroidetes; Cytophagia; Cytophagales; unclassified Cytophagales; unclassified Cytophagales (miscellaneous); Cytophagales bacterium CG18_big_fil_WC_8_21_14_2_50_42_9;	1973956	54	0.000999	0.002098	0	0	0	0	0	0	0	0	0
cellular organisms; Bacteria; FCB group; Bacteroidetes/Chlorobi group; Bacteroidetes; Saprospiria; Saprospirales; Saprospiraceae; unclassified Saprospiraceae; Saprospiraceae bacterium;	2202734	54	0.000999	0.002098	0	0	0	0	0	0	0	0	0
Bacteria;Proteobacteria;Gammaproteobacteria;Alteromonadales;Alteromonadaceae;Marinobacter;Marinobacter daepoensis;	262077	53	0.000981	0.002059	0.002729	0	0	0	0	0	0	0	0
Bacteria;Firmicutes;Clostridia;Clostridiales;Peptostreptococcaceae;Criibacterium;Criibacterium bergeronii;	1871336	53	0.000981	0.002059	0	0	0	0	0	0	0	0	0
cellular organisms; Bacteria; PVC group; Planctomycetes; unclassified Planctomycetes; Planctomycetes bacterium Pan161;	2527971	53	0.000981	0.002059	0	2017	0.01077	0.010828	0	0	0	0	0
Bacteria;Proteobacteria;Gammaproteobacteria;Enterobacterales;Enterobacteriaceae;Klebsiella;Klebsiella variicola;	244366	52	0.000962	0.00202	0.002678	0	0	0	0	2	3.9e-05	3.9e-05	5.4e-05
Bacteria;Proteobacteria;Epsilonproteobacteria;Campylobacterales;Campylobacteraceae;Campylobacter;Campylobacter insulaenigrae;	260714	52	0.000962	0.00202	0.002678	0	0	0	0	0	0	0	0
Bacteria;Firmicutes;Bacilli;Bacillales;Bacillaceae;Halobacillus;Halobacillus kuroshimensis;	302481	52	0.000962	0.00202	0	2	1.1e-05	1.1e-05	0	0	0	0	0
Bacteria;Actinobacteria;Actinobacteria;Micromonosporales;Micromonosporaceae;Jishengella;Jishengella endophytica;	515350	52	0.000962	0.00202	0	0	0	0	0	0	0	0	0
cellular organisms; Bacteria; Proteobacteria; Alphaproteobacteria; Pelagibacterales; Pelagibacteraceae; unclassified Pelagibacteraceae; alpha proteobacterium HIMB5;	859653	52	0.000962	0.00202	0.002678	0	0	0	0	0	0	0	0
cellular organisms; Bacteria; FCB group; Bacteroidetes/Chlorobi group; Bacteroidetes; Flavobacteriia; Flavobacteriales; Cryomorphaceae; unclassified Cryomorphaceae; Cryomorphaceae bacterium BACL29 MAG-121220-bin8;	1655598	52	0.000962	0.00202	0	3	1.6e-05	1.6e-05	0	0	0	0	0
cellular organisms; Bacteria; FCB group; Bacteroidetes/Chlorobi group; Bacteroidetes; Flavobacteriia; Flavobacteriales; Flavobacteriaceae; unclassified Flavobacteriaceae; Flavobacteriaceae bacterium TMED204;	1986709	52	0.000962	0.00202	0	0	0	0	0	0	0	0	0
Bacteria;Bacteroidetes;Flavobacteriia;Flavobacteriales;Crocinitomicaceae;Crocinitomix;Crocinitomix sp. SM1701;	2219161	52	0.000962	0.00202	0	15	8e-05	8.1e-05	0	0	0	0	0
Bacteria;Bacteroidetes;Flavobacteriia;Flavobacteriales;Flavobacteriaceae;Aequorivita;Aequorivita capsosiphonis;	487317	50	0.000925	0.001942	0	0	0	0	0	0	0	0	0
Bacteria;Bacteroidetes;Flavobacteriia;Flavobacteriales;Flavobacteriaceae;Maribacter;Maribacter flavus;	1658664	50	0.000925	0.001942	0	0	0	0	0	0	0	0	0
cellular organisms; Bacteria; PVC group; Verrucomicrobia; unclassified Verrucomicrobia; unclassified Verrucomicrobia (miscellaneous); Verrucomicrobia bacterium TMED40;	1986790	50	0.000925	0.001942	0	6527	0.034851	0.03504	0	0	0	0	0
cellular organisms; Bacteria; FCB group; Bacteroidetes/Chlorobi group; Bacteroidetes; Flavobacteriia; Flavobacteriales; Flavobacteriaceae; unclassified Flavobacteriaceae; Flavobacteriaceae bacterium TMED184;	1986838	50	0.000925	0.001942	0	0	0	0	0	0	0	0	0
cellular organisms; Bacteria; Terrabacteria group; Actinobacteria; Acidimicrobiia; Acidimicrobiales; Acidimicrobiaceae; unclassified Acidimicrobiaceae; Acidimicrobiaceae bacterium TMED189;	1986618	49	0.000907	0.001903	0	0	0	0	0	0	0	0	0
cellular organisms; Bacteria; FCB group; Bacteroidetes/Chlorobi group; Bacteroidetes; Flavobacteriia; Flavobacteriales; unclassified Flavobacteriales; unclassified Flavobacteriales (miscellaneous); Flavobacteriales bacterium TMED235;	1986726	49	0.000907	0.001903	0	111	0.000593	0.000596	0	0	0	0	0
cellular organisms; Bacteria; Terrabacteria group; Actinobacteria; Acidimicrobiia; Acidimicrobiales; unclassified Acidimicrobiales; Acidimicrobiales bacterium;	2201156	49	0.000907	0.001903	0	378	0.002018	0.002029	0	7	0.000137	0.000138	0
cellular organisms; Bacteria; FCB group; Bacteroidetes/Chlorobi group; Bacteroidetes; unclassified Bacteroidetes; unclassified Bacteroidetes (miscellaneous); Bacteriodetes bacterium;	2507565	49	0.000907	0.001903	0	3	1.6e-05	1.6e-05	0	1	2e-05	2e-05	0
Bacteria;Firmicutes;Bacilli;Lactobacillales;Lactobacillaceae;Lactobacillus;Lactobacillus reuteri;	1598	48	0.000888	0.001865	0	268	0.001431	0.001439	0	0	0	0	0
Bacteria;Firmicutes;Bacilli;Lactobacillales;Lactobacillaceae;Lactobacillus;Lactobacillus sakei;	1599	48	0.000888	0.001865	0	0	0	0	0	0	0	0	0
cellular organisms; Bacteria; Proteobacteria; Alphaproteobacteria; unclassified Alphaproteobacteria; SAR116 cluster; Candidatus Puniceispirillum; Candidatus Puniceispirillum marinum;	767892	48	0.000888	0.001865	0.002472	18	9.6e-05	9.7e-05	0.000374	0	0	0	0
cellular organisms; Bacteria; unclassified Bacteria; Bacteria candidate phyla; Patescibacteria group; Parcubacteria group; unclassified Parcubacteria group; Parcubacteria group bacterium GW2011_GWA2_47_16;	1618842	48	0.000888	0.001865	0	0	0	0	0	0	0	0	0
cellular organisms; Bacteria; PVC group; Verrucomicrobia; unclassified Verrucomicrobia; unclassified Verrucomicrobia (miscellaneous); Verrucomicrobia bacterium;	2026799	48	0.000888	0.001865	0	20731	0.110693	0.111295	0	150	0.002945	0.002959	0
Bacteria;Proteobacteria;Betaproteobacteria;Neisseriales;Neisseriaceae;Conchiformibius;Conchiformibius steedae;	153493	47	0.00087	0.001826	0.00242	1	5e-06	5e-06	2.1e-05	0	0	0	0
Bacteria;Verrucomicrobia;Verrucomicrobiae;Verrucomicrobiales;Akkermansiaceae;Akkermansia;Akkermansia muciniphila;	239935	47	0.00087	0.001826	0	0	0	0	0	0	0	0	0
Bacteria;Bacteroidetes;Flavobacteriia;Flavobacteriales;Flavobacteriaceae;Croceivirga;Croceivirga radicis;	1929488	47	0.00087	0.001826	0	0	0	0	0	0	0	0	0
cellular organisms; Bacteria; unclassified Bacteria; Bacteria candidate phyla; Patescibacteria group; Parcubacteria group; Candidatus Parcubacteria; unclassified Parcubacteria; Candidatus Parcubacteria bacterium;	2053309	47	0.00087	0.001826	0	21	0.000112	0.000113	0	1	2e-05	2e-05	0
Bacteria;Bacteroidetes;Flavobacteriia;Flavobacteriales;Flavobacteriaceae;Flavobacterium;Flavobacterium sp. BFFFF2;	2015558	46	0.000851	0.001787	0	1	5e-06	5e-06	0	0	0	0	0
cellular organisms; Bacteria; Terrabacteria group; Cyanobacteria/Melainabacteria group; Cyanobacteria; unclassified Cyanobacteria; unclassified Cyanobacteria (miscellaneous); filamentous cyanobacterium CCP4;	2107699	46	0.000851	0.001787	0	0	0	0	0	0	0	0	0
Eukaryota;Evosea;Eumycetozoa;Acytosteliales;Cavenderiaceae;Cavenderia;Cavenderia fasciculata;	261658	45	0.000833	0	0	17	9.1e-05	0	0	0	0	0	0
Bacteria;Bacteroidetes;Flavobacteriia;Flavobacteriales;Flavobacteriaceae;Aquimarina;Aquimarina sp. Aq135;	1191734	45	0.000833	0.001748	0	0	0	0	0	0	0	0	0
Bacteria;Firmicutes;Bacilli;Lactobacillales;Lactobacillaceae;Lactobacillus;Lactobacillus paragasseri;	2107999	45	0.000833	0.001748	0	0	0	0	0	0	0	0	0
Bacteria;Actinobacteria;Actinobacteria;Micrococcales;Microbacteriaceae;Microbacterium;Microbacterium oxydans;	82380	44	0.000814	0.001709	0	0	0	0	0	0	0	0	0
Bacteria;Actinobacteria;Actinobacteria;Micromonosporales;Micromonosporaceae;Micromonospora;Micromonospora globispora;	1450148	44	0.000814	0.001709	0	0	0	0	0	0	0	0	0
Bacteria;Proteobacteria;Betaproteobacteria;Neisseriales;Neisseriaceae;Vitreoscilla;Vitreoscilla massiliensis;	1689272	44	0.000814	0.001709	0.002266	5	2.7e-05	2.7e-05	0.000104	0	0	0	0
Bacteria;Proteobacteria;Betaproteobacteria;Burkholderiales;Comamonadaceae;Polaromonas;Polaromonas sp.;	1869339	44	0.000814	0.001709	0.002266	0	0	0	0	0	0	0	0
cellular organisms; Bacteria; FCB group; Bacteroidetes/Chlorobi group; Bacteroidetes; Flavobacteriia; Flavobacteriales; Cryomorphaceae; unclassified Cryomorphaceae; Cryomorphaceae bacterium;	1898111	44	0.000814	0.001709	0	3	1.6e-05	1.6e-05	0	0	0	0	0
Bacteria;Firmicutes;Bacilli;Lactobacillales;Enterococcaceae;Enterococcus;Enterococcus faecalis;	1351	43	0.000796	0.00167	0	3	1.6e-05	1.6e-05	0	0	0	0	0
Bacteria;Actinobacteria;Actinobacteria;Streptomycetales;Streptomycetaceae;Streptomyces;Streptomyces alboflavus;	67267	43	0.000796	0.00167	0	0	0	0	0	0	0	0	0
Bacteria;Proteobacteria;Gammaproteobacteria;Pseudomonadales;Moraxellaceae;Acinetobacter;Acinetobacter soli;	487316	43	0.000796	0.00167	0.002214	0	0	0	0	0	0	0	0
cellular organisms; Bacteria; PVC group; Planctomycetes; unclassified Planctomycetes; Planctomycetes bacterium RIFCSPHIGHO2_02_FULL_40_12;	1801974	43	0.000796	0.00167	0	0	0	0	0	0	0	0	0
cellular organisms; Bacteria; FCB group; Bacteroidetes/Chlorobi group; Bacteroidetes; Flavobacteriia; Flavobacteriales; Flavobacteriaceae; unclassified Flavobacteriaceae; Flavobacteriaceae bacterium TMED42;	1986716	43	0.000796	0.00167	0	16	8.5e-05	8.6e-05	0	0	0	0	0
cellular organisms; Bacteria; unclassified Bacteria; Bacteria candidate phyla; Candidatus Wallbacteria; Candidatus Wallbacteria bacterium HGW-Wallbacteria-1;	2013854	43	0.000796	0.00167	0	0	0	0	0	1	2e-05	2e-05	0
cellular organisms; Bacteria; Proteobacteria; delta/epsilon subdivisions; Deltaproteobacteria; Myxococcales; Nannocystineae; Kofleriaceae; unclassified Kofleriaceae; Kofleriaceae bacterium;	2212474	43	0.000796	0.00167	0.002214	0	0	0	0	0	0	0	0
cellular organisms; Bacteria; Terrabacteria group; Firmicutes; Clostridia; Clostridiales; Clostridiaceae; unclassified Clostridiaceae; Clostridiaceae bacterium MS3;	1329795	42	0.000777	0.001631	0	0	0	0	0	0	0	0	0
cellular organisms; Bacteria; PVC group; Planctomycetes; unclassified Planctomycetes; Planctomycetes bacterium Enr17;	2527976	42	0.000777	0.001631	0	749	0.003999	0.004021	0	0	0	0	0
Bacteria;Tenericutes;Mollicutes;Acholeplasmatales;Acholeplasmataceae;Acholeplasma;Acholeplasma brassicae;	61635	41	0.000759	0.001593	0	0	0	0	0	0	0	0	0
Bacteria;Proteobacteria;Gammaproteobacteria;Chromatiales;Ectothiorhodospiraceae;Thiorhodospira;Thiorhodospira sibirica;	154347	41	0.000759	0.001593	0.002111	6	3.2e-05	3.2e-05	0.000125	1	2e-05	2e-05	2.7e-05
Bacteria;Proteobacteria;Oligoflexia;Bdellovibrionales;Bdellovibrionaceae;Bdellovibrio;Bdellovibrio sp. qaytius;	1916293	41	0.000759	0.001593	0.002111	0	0	0	0	0	0	0	0
cellular organisms; Bacteria; Proteobacteria; Gammaproteobacteria; Chromatiales; unclassified Chromatiales; unclassified Chromatiales (miscellaneous); Chromatiales bacterium;	2026725	41	0.000759	0.001593	0.002111	15	8e-05	8.1e-05	0.000312	0	0	0	0
Bacteria;Firmicutes;Bacilli;Bacillales;Paenibacillaceae;Brevibacillus;Brevibacillus laterosporus;	1465	40	0.00074	0.001554	0	0	0	0	0	0	0	0	0
Bacteria;Proteobacteria;Gammaproteobacteria;Chromatiales;Ectothiorhodospiraceae;Arhodomonas;Arhodomonas aquaeolei;	2369	40	0.00074	0.001554	0.00206	3	1.6e-05	1.6e-05	6.2e-05	0	0	0	0
Bacteria;Proteobacteria;Betaproteobacteria;Burkholderiales;Burkholderiaceae;Burkholderia;Burkholderia multivorans;	87883	40	0.00074	0.001554	0.00206	22	0.000117	0.000118	0.000457	0	0	0	0
Bacteria;Bacteroidetes;Flavobacteriia;Flavobacteriales;Flavobacteriaceae;Flavobacterium;Flavobacterium psychrophilum;	96345	40	0.00074	0.001554	0	21	0.000112	0.000113	0	0	0	0	0
cellular organisms; Bacteria; Proteobacteria; Betaproteobacteria; unclassified Betaproteobacteria; unclassified Betaproteobacteria (miscellaneous); Betaproteobacteria bacterium GR16-43;	1904640	39	0.000722	0.001515	0.002008	2	1.1e-05	1.1e-05	4.2e-05	0	0	0	0
Bacteria;Proteobacteria;Betaproteobacteria;Burkholderiales;Burkholderiaceae;Robbsia;Robbsia andropogonis;	28092	38	0.000703	0.001476	0.001957	2	1.1e-05	1.1e-05	4.2e-05	0	0	0	0
Bacteria;Proteobacteria;Alphaproteobacteria;Rhizobiales;Beijerinckiaceae;Methylocapsa;Methylocapsa aurea;	663610	38	0.000703	0.001476	0.001957	1	5e-06	5e-06	2.1e-05	0	0	0	0
Bacteria;Bacteroidetes;Flavobacteriia;Flavobacteriales;Crocinitomicaceae;Fluviicola;Fluviicola sp.;	1917219	38	0.000703	0.001476	0	422	0.002253	0.002266	0	1	2e-05	2e-05	0
Bacteria;Bacteroidetes;Flavobacteriia;Flavobacteriales;Flavobacteriaceae;Formosa;Formosa sp. L2A11;	2686363	38	0.000703	0.001476	0	0	0	0	0	0	0	0	0
Bacteria;Firmicutes;Bacilli;Lactobacillales;Streptococcaceae;Streptococcus;Streptococcus uberis;	1349	37	0.000685	0.001437	0	0	0	0	0	0	0	0	0
Bacteria;Bacteroidetes;Flavobacteriia;Flavobacteriales;Flavobacteriaceae;Muricauda;Muricauda zhangzhouensis;	1073328	37	0.000685	0.001437	0	0	0	0	0	0	0	0	0
Bacteria;Proteobacteria;Alphaproteobacteria;Rhizobiales;Methylobacteriaceae;Methylobacterium;Methylobacterium sp. 6HR-1;	1141884	37	0.000685	0.001437	0.001905	0	0	0	0	0	0	0	0
Bacteria;Proteobacteria;Gammaproteobacteria;Cellvibrionales;Halieaceae;Luminiphilus;Luminiphilus syltensis;	1341119	37	0.000685	0.001437	0.001905	7	3.7e-05	3.8e-05	0.000145	0	0	0	0
Bacteria;Firmicutes;Bacilli;Bacillales;Bacillaceae;Halobacillus;Halobacillus massiliensis;	1926286	37	0.000685	0.001437	0	0	0	0	0	0	0	0	0
cellular organisms; Bacteria; unclassified Bacteria; unclassified Bacteria (miscellaneous); bacterium TMED46;	1986782	37	0.000685	0.001437	0	1	5e-06	5e-06	0	0	0	0	0
Bacteria;Actinobacteria;Actinobacteria;Streptomycetales;Streptomycetaceae;Streptomyces;Streptomyces sp. NRRL WC-3725;	1463933	36	0.000666	0.001398	0	0	0	0	0	0	0	0	0
cellular organisms; Bacteria; Proteobacteria; Alphaproteobacteria; Rhizobiales; unclassified Rhizobiales; unclassified Rhizobiales (miscellaneous); Rhizobiales bacterium TMED143;	1986849	36	0.000666	0.001398	0.001854	2	1.1e-05	1.1e-05	4.2e-05	0	0	0	0
cellular organisms; Bacteria; Terrabacteria group; Actinobacteria; Coriobacteriia; Coriobacteriales; Coriobacteriaceae; unclassified Coriobacteriaceae; Coriobacteriaceae bacterium;	2011094	36	0.000666	0.001398	0	0	0	0	0	0	0	0	0
cellular organisms; Bacteria; PVC group; Planctomycetes; Planctomycetia; Planctomycetales; Planctomycetaceae; unclassified Planctomycetaceae; Planctomycetaceae bacterium;	2026779	36	0.000666	0.001398	0	3709131	19.8049	19.9126	0	1	2e-05	2e-05	0
Bacteria;Proteobacteria;Betaproteobacteria;Burkholderiales;Burkholderiaceae;Chitinimonas;Chitinimonas taiwanensis;	240412	35	0.000648	0.00136	0.001802	1	5e-06	5e-06	2.1e-05	2	3.9e-05	3.9e-05	5.4e-05
cellular organisms; Bacteria; Proteobacteria; Alphaproteobacteria; Rhodobacterales; unclassified Rhodobacterales; Rhodobacterales bacterium HTCC2255;	367336	35	0.000648	0.00136	0.001802	0	0	0	0	0	0	0	0
Bacteria;Proteobacteria;Alphaproteobacteria;Rhodobacterales;Rhodobacteraceae;Labrenzia;Labrenzia sp. OB1;	1561204	35	0.000648	0.00136	0.001802	4	2.1e-05	2.1e-05	8.3e-05	0	0	0	0
Bacteria;Proteobacteria;Alphaproteobacteria;Pelagibacterales;Pelagibacteraceae;Candidatus Pelagibacter;Candidatus Pelagibacter sp. RS39;	1977864	35	0.000648	0.00136	0.001802	0	0	0	0	0	0	0	0
cellular organisms; Bacteria; Proteobacteria; Alphaproteobacteria; unclassified Alphaproteobacteria; SAR116 cluster; Candidatus Puniceispirillum; unclassified Candidatus Puniceispirillum; Candidatus Puniceispirillum sp. TMED213;	1986634	35	0.000648	0.00136	0.001802	0	0	0	0	0	0	0	0
Eukaryota;Basidiomycota;Agaricomycetes;Agaricales;Psathyrellaceae;Psathyrella;Psathyrella aberdarensis;	2316362	35	0.000648	0	0	0	0	0	0	0	0	0	0
Bacteria;Proteobacteria;Gammaproteobacteria;Oceanospirillales;Oceanospirillaceae;Marinomonas;Marinomonas sp. JHZ-47;	2529379	35	0.000648	0.00136	0.001802	82	0.000438	0.00044	0.001704	0	0	0	0
Bacteria;Bacteroidetes;Flavobacteriia;Flavobacteriales;Flavobacteriaceae;Kriegella;Kriegella sp. EG-1;	2664451	35	0.000648	0.00136	0	0	0	0	0	0	0	0	0
Bacteria;Actinobacteria;Actinobacteria;Streptomycetales;Streptomycetaceae;Streptomyces;Streptomyces sp. Z38;	2682780	35	0.000648	0.00136	0	0	0	0	0	0	0	0	0
Bacteria;Proteobacteria;Gammaproteobacteria;Legionellales;Legionellaceae;Legionella;Legionella pneumophila;	446	34	0.000629	0.001321	0.001751	263	0.001404	0.001412	0.005465	0	0	0	0
Bacteria;Proteobacteria;Betaproteobacteria;Nitrosomonadales;Nitrosomonadaceae;Nitrosomonas;Nitrosomonas mobilis;	51642	34	0.000629	0.001321	0.001751	3	1.6e-05	1.6e-05	6.2e-05	0	0	0	0
Bacteria;Proteobacteria;Gammaproteobacteria;Cellvibrionales;Halieaceae;Pseudohaliea;Pseudohaliea rubra;	475795	34	0.000629	0.001321	0.001751	7	3.7e-05	3.8e-05	0.000145	3	5.9e-05	5.9e-05	8.2e-05
Bacteria;Proteobacteria;Alphaproteobacteria;Rhodospirillales;Rhodospirillaceae;Thalassospira;Thalassospira profundimaris;	502049	34	0.000629	0.001321	0.001751	67642	0.361174	0.363138	1.40557	0	0	0	0
Bacteria;Proteobacteria;Gammaproteobacteria;Xanthomonadales;Rhodanobacteraceae;Pseudofulvimonas;Pseudofulvimonas gallinarii;	634155	34	0.000629	0.001321	0.001751	1	5e-06	5e-06	2.1e-05	0	0	0	0
cellular organisms; Bacteria; Proteobacteria; Gammaproteobacteria; unclassified Gammaproteobacteria; unclassified Gammaproteobacteria (miscellaneous); gamma proteobacterium HIMB30;	751994	34	0.000629	0.001321	0.001751	1	5e-06	5e-06	2.1e-05	1	2e-05	2e-05	2.7e-05
Bacteria;Planctomycetes;Planctomycetia;Pirellulales;Pirellulaceae;Roseimaritima;Roseimaritima ulvae;	980254	34	0.000629	0.001321	0	8210	0.043837	0.044076	0	0	0	0	0
Bacteria;Bacteroidetes;Flavobacteriia;Flavobacteriales;Flavobacteriaceae;Robertkochia;Robertkochia marina;	1227945	34	0.000629	0.001321	0	0	0	0	0	0	0	0	0
Bacteria;Proteobacteria;Gammaproteobacteria;Alteromonadales;Pseudoalteromonadaceae;Pseudoalteromonas;Pseudoalteromonas piratica;	1348114	34	0.000629	0.001321	0.001751	0	0	0	0	0	0	0	0
cellular organisms; Archaea; Euryarchaeota; environmental samples; uncultured marine group II/III euryarchaeote KM3_100_D04;	1457841	34	0.000629	0	0	0	0	0	0	0	0	0	0
Bacteria;Bacteroidetes;Flavobacteriia;Flavobacteriales;Flavobacteriaceae;Lacinutrix;Lacinutrix jangbogonensis;	1469557	34	0.000629	0.001321	0	0	0	0	0	0	0	0	0
cellular organisms; Archaea; TACK group; Candidatus Bathyarchaeota; unclassified Candidatus Bathyarchaeota; miscellaneous Crenarchaeota group archaeon SMTZ-80;	1685135	34	0.000629	0	0	1	5e-06	0	0	0	0	0	0
cellular organisms; Bacteria; Proteobacteria; delta/epsilon subdivisions; Epsilonproteobacteria; Campylobacterales; Campylobacteraceae; Arcobacter group; unclassified Arcobacter group; Arcobacter sp. LA11;	1898176	34	0.000629	0.001321	0.001751	8	4.3e-05	4.3e-05	0.000166	0	0	0	0
cellular organisms; Bacteria; Proteobacteria; delta/epsilon subdivisions; Deltaproteobacteria; Desulfobacterales; Desulfobacteraceae; unclassified Desulfobacteraceae; Desulfobacteraceae bacterium 4572_130;	1971625	34	0.000629	0.001321	0.001751	1	5e-06	5e-06	2.1e-05	0	0	0	0
cellular organisms; Bacteria; FCB group; Bacteroidetes/Chlorobi group; Bacteroidetes; Flavobacteriia; Flavobacteriales; Flavobacteriaceae; unclassified Flavobacteriaceae; Flavobacteriaceae bacterium TMED68;	1986718	34	0.000629	0.001321	0	0	0	0	0	0	0	0	0
cellular organisms; Bacteria; Proteobacteria; Alphaproteobacteria; Pelagibacterales; Pelagibacteraceae; unclassified Pelagibacteraceae; Pelagibacteraceae bacterium;	2026775	34	0.000629	0.001321	0.001751	2	1.1e-05	1.1e-05	4.2e-05	0	0	0	0
Bacteria;Proteobacteria;Alphaproteobacteria;Emcibacterales;Emcibacteraceae;Emcibacter;Emcibacter sp. MEBiC09520;	2582913	34	0.000629	0.001321	0.001751	55	0.000294	0.000295	0.001143	1	2e-05	2e-05	2.7e-05
Bacteria;Firmicutes;Clostridia;Clostridiales;Clostridiaceae;Clostridium;Clostridium grantii;	40575	33	0.000611	0.001282	0	1	5e-06	5e-06	0	0	0	0	0
Bacteria;Firmicutes;Bacilli;Bacillales;Paenibacillaceae;Paenibacillus;Paenibacillus riograndensis;	483937	33	0.000611	0.001282	0	2	1.1e-05	1.1e-05	0	0	0	0	0
Bacteria;Proteobacteria;Alphaproteobacteria;Rhodobacterales;Rhodobacteraceae;Pacificibacter;Pacificibacter maritimus;	762213	33	0.000611	0.001282	0.001699	0	0	0	0	0	0	0	0
Bacteria;Bacteroidetes;Flavobacteriia;Flavobacteriales;Flavobacteriaceae;Ulvibacter;Ulvibacter sp. LPB0005;	1763537	33	0.000611	0.001282	0	0	0	0	0	0	0	0	0
Bacteria;Bacteroidetes;Flavobacteriia;Flavobacteriales;Flavobacteriaceae;Flavobacterium;Flavobacterium luteum;	2026654	33	0.000611	0.001282	0	0	0	0	0	0	0	0	0
Bacteria;Proteobacteria;Deltaproteobacteria;Desulfobacterales;Desulfobulbaceae;Desulfobulbus;Desulfobulbus propionicus;	894	32	0.000592	0.001243	0.001648	2	1.1e-05	1.1e-05	4.2e-05	1	2e-05	2e-05	2.7e-05
Bacteria;Bacteroidetes;Bacteroidia;Bacteroidales;Porphyromonadaceae;Porphyromonas;Porphyromonas asaccharolytica;	28123	32	0.000592	0.001243	0	0	0	0	0	0	0	0	0
Bacteria;Proteobacteria;Alphaproteobacteria;Rhizobiales;Methylobacteriaceae;Methylobacterium;Methylobacterium sp. B34;	95563	32	0.000592	0.001243	0.001648	0	0	0	0	0	0	0	0
Bacteria;Proteobacteria;Alphaproteobacteria;Rhodospirillales;Rhodospirillaceae;Thalassospira;Thalassospira xiamenensis;	220697	32	0.000592	0.001243	0.001648	1834	0.009793	0.009846	0.03811	0	0	0	0
cellular organisms; Bacteria; Proteobacteria; Alphaproteobacteria; unclassified Alphaproteobacteria; SAR116 cluster; unclassified SAR116 cluster; SAR116 cluster alpha proteobacterium HIMB100;	909943	32	0.000592	0.001243	0.001648	6	3.2e-05	3.2e-05	0.000125	0	0	0	0
Bacteria;Proteobacteria;Gammaproteobacteria;Xanthomonadales;Rhodanobacteraceae;Dyella;Dyella jiangningensis;	1379159	32	0.000592	0.001243	0.001648	1	5e-06	5e-06	2.1e-05	0	0	0	0
Bacteria;Bacteroidetes;Sphingobacteriia;Sphingobacteriales;Sphingobacteriaceae;Pelobium;Pelobium manganitolerans;	1842495	32	0.000592	0.001243	0	0	0	0	0	0	0	0	0
cellular organisms; Bacteria; FCB group; Bacteroidetes/Chlorobi group; Bacteroidetes; Flavobacteriia; Flavobacteriales; Flavobacteriaceae; unclassified Flavobacteriaceae; Flavobacteriaceae bacterium TMED265;	1986715	32	0.000592	0.001243	0	0	0	0	0	0	0	0	0
Bacteria;Firmicutes;Bacilli;Bacillales;Bacillaceae;Lysinibacillus;Lysinibacillus yapensis;	2304605	32	0.000592	0.001243	0	0	0	0	0	0	0	0	0
Bacteria;Acidobacteria;Acidobacteriia;Bryobacterales;Bryobacteraceae;Bryobacter;Bryobacter aggregatus;	360054	31	0.000574	0.001204	0	1	5e-06	5e-06	0	0	0	0	0
Bacteria;Proteobacteria;Deltaproteobacteria;Desulfovibrionales;Desulfovibrionaceae;Desulfovibrio;Desulfovibrio sp. 6_1_46AFAA;	665942	31	0.000574	0.001204	0.001596	0	0	0	0	0	0	0	0
Bacteria;Actinobacteria;Actinobacteria;Candidatus Actinomarinales;Candidatus Actinomarinaceae;Candidatus Actinomarina;Candidatus Actinomarina minuta;	1389454	31	0.000574	0.001204	0	0	0	0	0	0	0	0	0
cellular organisms; Archaea; Euryarchaeota; unclassified Euryarchaeota; candidate division MSBL1; candidate division MSBL1 archaeon SCGC-AAA385M02;	1698287	31	0.000574	0	0	0	0	0	0	0	0	0	0
cellular organisms; Bacteria; FCB group; Bacteroidetes/Chlorobi group; Bacteroidetes; Flavobacteriia; Flavobacteriales; Flavobacteriaceae; unclassified Flavobacteriaceae; Flavobacteriaceae bacterium (ex Bugula neritina AB1);	1868281	31	0.000574	0.001204	0	1	5e-06	5e-06	0	0	0	0	0
cellular organisms; Bacteria; FCB group; Bacteroidetes/Chlorobi group; Bacteroidetes; Cytophagia; Cytophagales; unclassified Cytophagales; unclassified Cytophagales (miscellaneous); Cytophagales bacterium;	2053541	31	0.000574	0.001204	0	26	0.000139	0.00014	0	0	0	0	0
Bacteria;Bacteroidetes;Flavobacteriia;Flavobacteriales;Flavobacteriaceae;Flagellimonas;Flagellimonas sp. XY-359;	2562684	31	0.000574	0.001204	0	0	0	0	0	0	0	0	0
Bacteria;Firmicutes;Clostridia;Thermoanaerobacterales;Thermoanaerobacteraceae;Moorella;Moorella thermoacetica;	1525	30	0.000555	0.001165	0	0	0	0	0	0	0	0	0
Bacteria;Proteobacteria;Alphaproteobacteria;Rhodospirillales;Rhodospirillaceae;Nisaea;Nisaea denitrificans;	390877	30	0.000555	0.001165	0.001545	86	0.000459	0.000462	0.001787	19	0.000373	0.000375	0.000517
Bacteria;Proteobacteria;Alphaproteobacteria;Pelagibacterales;Pelagibacteraceae;Candidatus Pelagibacter;Candidatus Pelagibacter sp. HTCC7211;	439493	30	0.000555	0.001165	0.001545	1	5e-06	5e-06	2.1e-05	0	0	0	0
Bacteria;Bacteroidetes;Flavobacteriia;Flavobacteriales;Flavobacteriaceae;Jejuia;Jejuia pallidilutea;	504487	30	0.000555	0.001165	0	0	0	0	0	0	0	0	0
Bacteria;Proteobacteria;Gammaproteobacteria;Enterobacterales;Morganellaceae;Providencia;Providencia burhodogranariea;	516074	30	0.000555	0.001165	0.001545	0	0	0	0	0	0	0	0
Bacteria;Firmicutes;Bacilli;Bacillales;Bacillaceae;Salinibacillus;Salinibacillus xinjiangensis;	1229268	30	0.000555	0.001165	0	0	0	0	0	0	0	0	0
Bacteria;Actinobacteria;Actinobacteria;Streptomycetales;Streptomycetaceae;Streptomyces;Streptomyces sp. NRRL S-244;	1463897	30	0.000555	0.001165	0	0	0	0	0	0	0	0	0
Eukaryota;Evosea;Variosea;Cavosteliida;Cavosteliaceae;Planoprotostelium;Planoprotostelium fungivorum;	1890364	30	0.000555	0	0	2	1.1e-05	0	0	0	0	0	0
cellular organisms; Bacteria; Proteobacteria; Gammaproteobacteria; unclassified Gammaproteobacteria; unclassified Gammaproteobacteria (miscellaneous); Gammaproteobacteria bacterium TMED281;	1986757	30	0.000555	0.001165	0.001545	3	1.6e-05	1.6e-05	6.2e-05	0	0	0	0
Bacteria;Actinobacteria;Actinobacteria;Micromonosporales;Micromonosporaceae;Micromonospora;Micromonospora arida;	2203715	30	0.000555	0.001165	0	0	0	0	0	1	2e-05	2e-05	0
Bacteria;Proteobacteria;Gammaproteobacteria;Vibrionales;Vibrionaceae;Enterovibrio;Enterovibrio pacificus;	1080227	29	0.000537	0.001127	0.001493	0	0	0	0	0	0	0	0
Bacteria;Actinobacteria;Actinobacteria;Streptomycetales;Streptomycetaceae;Streptomyces;Streptomyces sp. NRRL F-6674;	1463877	29	0.000537	0.001127	0	0	0	0	0	0	0	0	0
cellular organisms; Bacteria; unclassified Bacteria; Bacteria candidate phyla; Patescibacteria group; Microgenomates group; Candidatus Woykebacteria; Candidatus Woykebacteria bacterium RIFCSPHIGHO2_12_FULL_45_10;	1802603	29	0.000537	0.001127	0	0	0	0	0	0	0	0	0
cellular organisms; Bacteria; Proteobacteria; Alphaproteobacteria; Pelagibacterales; unclassified Pelagibacterales; Pelagibacterales bacterium MED-G42;	1986250	29	0.000537	0.001127	0.001493	0	0	0	0	0	0	0	0
cellular organisms; Bacteria; FCB group; Bacteroidetes/Chlorobi group; Bacteroidetes; Flavobacteriia; Flavobacteriales; unclassified Flavobacteriales; unclassified Flavobacteriales (miscellaneous); Flavobacteriales bacterium TMED191;	1986723	29	0.000537	0.001127	0	0	0	0	0	0	0	0	0
cellular organisms; Bacteria; FCB group; Candidatus Fermentibacteria; unclassified Candidatus Fermentibacteria; Candidatus Fermentibacteria bacterium;	2044591	29	0.000537	0.001127	0	276	0.001474	0.001482	0	0	0	0	0
cellular organisms; Bacteria; Proteobacteria; Alphaproteobacteria; Rhizobiales; unclassified Rhizobiales; unclassified Rhizobiales (miscellaneous); Rhizobiales bacterium RZME27;	2663029	29	0.000537	0.001127	0.001493	0	0	0	0	0	0	0	0
cellular organisms; Bacteria; Proteobacteria; Alphaproteobacteria; environmental samples; uncultured Alphaproteobacteria bacterium;	91750	28	0.000518	0.001088	0.001442	16	8.5e-05	8.6e-05	0.000332	0	0	0	0
cellular organisms; Bacteria; Terrabacteria group; Cyanobacteria/Melainabacteria group; Cyanobacteria; Pleurocapsales; Xenococcaceae; Xenococcus; unclassified Xenococcus; Xenococcus sp. PCC 7305;	102125	28	0.000518	0.001088	0	1	5e-06	5e-06	0	2	3.9e-05	3.9e-05	0
Bacteria;Bacteroidetes;Flavobacteriia;Flavobacteriales;Flavobacteriaceae;Muricauda;Muricauda pacifica;	1080225	28	0.000518	0.001088	0	0	0	0	0	0	0	0	0
Bacteria;Proteobacteria;Alphaproteobacteria;Rhodobacterales;Rhodobacteraceae;Oceanicola;Oceanicola sp. HL-35;	1305735	28	0.000518	0.001088	0.001442	1	5e-06	5e-06	2.1e-05	2	3.9e-05	3.9e-05	5.4e-05
Bacteria;Actinobacteria;Actinobacteria;Streptomycetales;Streptomycetaceae;Kitasatospora;Kitasatospora sp. NRRL B-11411;	1463822	28	0.000518	0.001088	0	0	0	0	0	0	0	0	0
Bacteria;Actinobacteria;Actinobacteria;Streptomycetales;Streptomycetaceae;Streptomyces;Streptomyces sp. NRRL S-87;	1463920	28	0.000518	0.001088	0	0	0	0	0	0	0	0	0
Bacteria;Proteobacteria;Alphaproteobacteria;Rhodospirillales;Rhodospirillaceae;Azospirillum;Azospirillum sp. 47_25;	1896971	28	0.000518	0.001088	0.001442	0	0	0	0	0	0	0	0
cellular organisms; Archaea; Euryarchaeota; Diaforarchaea group; Thermoplasmata; unclassified Thermoplasmata; Thermoplasmata archaeon;	1906666	28	0.000518	0	0	96	0.000513	0	0	0	0	0	0
Bacteria;Proteobacteria;Alphaproteobacteria;Pelagibacterales;Pelagibacteraceae;Candidatus Pelagibacter;Candidatus Pelagibacter sp. TMED128;	1986799	28	0.000518	0.001088	0.001442	1	5e-06	5e-06	2.1e-05	0	0	0	0
Bacteria;Proteobacteria;Alphaproteobacteria;Rhodobacterales;Hyphomonadaceae;Robiginitomaculum;Robiginitomaculum sp.;	2030823	28	0.000518	0.001088	0.001442	97	0.000518	0.000521	0.002016	2	3.9e-05	3.9e-05	5.4e-05
cellular organisms; Bacteria; Proteobacteria; Gammaproteobacteria; Thiotrichales; Fastidiosibacteraceae; unclassified Fastidiosibacteraceae; Fastidiosibacteraceae bacterium SYSU SYW-5;	2219058	28	0.000518	0.001088	0.001442	121	0.000646	0.00065	0.002514	0	0	0	0
cellular organisms; Bacteria; Proteobacteria; Hydrogenophilalia; Hydrogenophilales; unclassified Hydrogenophilales; Hydrogenophilales bacterium;	2478482	28	0.000518	0.001088	0.001442	14	7.5e-05	7.5e-05	0.000291	0	0	0	0
cellular organisms; Bacteria; Proteobacteria; Gammaproteobacteria; Cardiobacteriales; unclassified Cardiobacteriales; Cardiobacteriales bacterium ML27;	2654998	28	0.000518	0.001088	0.001442	0	0	0	0	1	2e-05	2e-05	2.7e-05
Bacteria;Proteobacteria;Betaproteobacteria;Nitrosomonadales;Methylophilaceae;Methylobacillus;Methylobacillus flagellatus;	405	27	0.0005	0.001049	0.00139	3	1.6e-05	1.6e-05	6.2e-05	1	2e-05	2e-05	2.7e-05
cellular organisms; Bacteria; Proteobacteria; Gammaproteobacteria; unclassified Gammaproteobacteria; unclassified Gammaproteobacteria (miscellaneous); gamma proteobacterium HTCC5015;	391615	27	0.0005	0.001049	0.00139	5	2.7e-05	2.7e-05	0.000104	0	0	0	0
Bacteria;Bacteroidetes;Flavobacteriia;Flavobacteriales;Flavobacteriaceae;Flavobacterium;Flavobacterium caeni;	490189	27	0.0005	0.001049	0	0	0	0	0	0	0	0	0
Bacteria;Bacteroidetes;Flavobacteriia;Flavobacteriales;Flavobacteriaceae;Arenibacter;Arenibacter nanhaiticus;	558155	27	0.0005	0.001049	0	0	0	0	0	0	0	0	0
cellular organisms; Bacteria; Proteobacteria; Alphaproteobacteria; environmental samples; uncultured alpha proteobacterium EB080_L58F04;	710798	27	0.0005	0.001049	0.00139	0	0	0	0	0	0	0	0
Bacteria;Proteobacteria;Gammaproteobacteria;Oceanospirillales;Halomonadaceae;Halomonas;Halomonas zincidurans;	1178777	27	0.0005	0.001049	0.00139	0	0	0	0	0	0	0	0
cellular organisms; Bacteria; Proteobacteria; Gammaproteobacteria; unclassified Gammaproteobacteria; unclassified Gammaproteobacteria (miscellaneous); endosymbiont of unidentified scaly snail isolate Monju;	1248727	27	0.0005	0.001049	0.00139	0	0	0	0	0	0	0	0
Bacteria;Proteobacteria;Betaproteobacteria;Nitrosomonadales;Methylophilaceae;Methylobacillus;Methylobacillus sp. MM3;	1848039	27	0.0005	0.001049	0.00139	22	0.000117	0.000118	0.000457	2	3.9e-05	3.9e-05	5.4e-05
cellular organisms; Bacteria; Terrabacteria group; Actinobacteria; Acidimicrobiia; Acidimicrobiales; Acidimicrobiaceae; unclassified Acidimicrobiaceae; Acidimicrobiaceae bacterium TMED210;	1986619	27	0.0005	0.001049	0	0	0	0	0	0	0	0	0
cellular organisms; Bacteria; Proteobacteria; Gammaproteobacteria; Oceanospirillales; unclassified Oceanospirillales; unclassified Oceanospirillales (miscellaneous); Oceanospirillales bacterium TMED33;	1986760	27	0.0005	0.001049	0.00139	0	0	0	0	0	0	0	0
cellular organisms; Bacteria; Proteobacteria; unclassified Proteobacteria; unclassified Proteobacteria (miscellaneous); Proteobacteria bacterium TMED154;	1986844	27	0.0005	0.001049	0.00139	713	0.003807	0.003828	0.014816	0	0	0	0
Bacteria;Proteobacteria;Gammaproteobacteria;Thiotrichales;Piscirickettsiaceae;Methylophaga;Methylophaga sp.;	2024840	27	0.0005	0.001049	0.00139	31	0.000166	0.000166	0.000644	28	0.00055	0.000552	0.000762
Bacteria;Firmicutes;Bacilli;Lactobacillales;Streptococcaceae;Streptococcus;Streptococcus iniae;	1346	26	0.000481	0.00101	0	0	0	0	0	0	0	0	0
Eukaryota;Ascomycota;Dothideomycetes;Pleosporales;Phaeosphaeriaceae;Parastagonospora;Parastagonospora nodorum;	13684	26	0.000481	0	0	0	0	0	0	0	0	0	0
Bacteria;Verrucomicrobia;Verrucomicrobiae;Verrucomicrobiales;Verrucomicrobiaceae;Verrucomicrobium;Verrucomicrobium sp. BvORR106;	1403819	26	0.000481	0.00101	0	15	8e-05	8.1e-05	0	0	0	0	0
Bacteria;Proteobacteria;Alphaproteobacteria;Sphingomonadales;Sphingomonadaceae;Sphingomonas;Sphingomonas sp. Leaf230;	1735694	26	0.000481	0.00101	0.001339	0	0	0	0	0	0	0	0
Bacteria;Actinobacteria;Actinobacteria;Corynebacteriales;Mycobacteriaceae;Mycobacterium;Mycobacterium sp. 852002-51961_SCH5331710;	1834105	26	0.000481	0.00101	0	0	0	0	0	0	0	0	0
cellular organisms; Bacteria; Acidobacteria; Acidobacteriia; Acidobacteriales; unclassified Acidobacteriales; Acidobacteriales bacterium 59-55;	1895690	26	0.000481	0.00101	0	1	5e-06	5e-06	0	0	0	0	0
Bacteria;Bacteroidetes;Flavobacteriia;Flavobacteriales;Flavobacteriaceae;Seonamhaeicola;Seonamhaeicola marinus;	1912246	26	0.000481	0.00101	0	2	1.1e-05	1.1e-05	0	1	2e-05	2e-05	0
cellular organisms; Bacteria; FCB group; Bacteroidetes/Chlorobi group; Bacteroidetes; Cytophagia; Cytophagales; unclassified Cytophagales; unclassified Cytophagales (miscellaneous); Cytophagales bacterium TFI 002;	1945892	26	0.000481	0.00101	0	48	0.000256	0.000258	0	0	0	0	0
Bacteria;Proteobacteria;Gammaproteobacteria;Cellvibrionales;Halieaceae;Halioglobus;Halioglobus sediminis;	2283635	26	0.000481	0.00101	0.001339	0	0	0	0	0	0	0	0
Bacteria;Bacteroidetes;Flavobacteriia;Flavobacteriales;Flavobacteriaceae;Flavobacterium;Flavobacterium sp. WWJ-16;	2506421	26	0.000481	0.00101	0	0	0	0	0	0	0	0	0
[truncated: 7,724 more rows]

## Sheet: Data10-OM43phage identification
Supplementary Data 10. OM43 phage identification
[truncated: 17 more rows]
